# Supplementary material for: Longitudinal single-cell and TCR repertoire profiling characterizes clonal entrapment in patients with pMMR/MSS locally advanced rectal cancer
Source: Cell Discov. 2026 Jun 30;12:46. doi: 10.1038/s41421-026-00900-w (PMC13315945; doi:10.1038/s41421-026-00900-w)
Supplement: Supplementary file 2 — Supplementary Tables [file 41421_2026_900_MOESM2_ESM.xlsx]

## Sheet: Table S1
Supplementary Table 1. Clinical characteristics of 83 patients with rectal cancer in the bulk RNA-seq cohort.
Patient ID	Tumor anatomical location	Microsatellite status	therapeutic regimen	TRG
TRG1_1	Rectum	NA	Long-course preoperative radiotherapy + XELOX chemotherapy	1
TRG1_3	Rectum	MSS		1
TRG1_4	Rectum	MSS		1
TRG1_5	Rectum	NA		1
TRG1_6	Rectum	NA		1
TRG1_7	Rectum	NA		1
TRG1_8	Rectum	NA		1
TRG1_9	Rectum	NA		1
TRG1_10	Rectum	NA		1
TRG1_11	Rectum	NA		1
TRG1_12	Rectum	NA		1
TRG1_13	Rectum	NA		1
TRG1_14	Rectum	NA		1
TRG1_15	Rectum	NA		1
TRG1_16	Rectum	NA		1
TRG1_17	Rectum	NA		1
TRG1_18	Rectum	NA		1
TRG1_19	Rectum	NA		1
TRG1_21	Rectum	NA		1
TRG1_22	Rectum	NA		1
TRG1_24	Rectum	NA		1
TRG1_25	Rectum	NA		1
TRG1_26	Rectum	NA		1
TRG1_27	Rectum	NA		1
TRG1_28	Rectum	NA		1
TRG1_29	Rectum	NA		1
TRG1_30	Rectum	NA		1
TRG1_31	Rectum	NA		1
TRG1_32	Rectum	NA		1
TRG1_33	Rectum	NA		1
TRG1_34	Rectum	NA		1
TRG1_35	Rectum	MSS		1
TRG2_1	Rectum	MSS		2
TRG2_2	Rectum	MSS		2
TRG2_3	Rectum	NA		2
TRG2_4	Rectum	MSS		2
TRG2_5	Rectum	NA		2
TRG2_6	Rectum	MSI		2
TRG2_7	Rectum	MSS		2
TRG2_8	Rectum	MSS		2
TRG2_9	Rectum	NA		2
TRG2_10	Rectum	MSS		2
TRG2_11	Rectum	MSS		2
TRG2_12	Rectum	MSS		2
TRG2_15	Rectum	MSS		2
TRG2_16	Rectum	MSS		2
TRG2_17	Rectum	MSS		2
TRG2_18	Rectum	MSS		2
TRG2_19	Rectum	MSS		2
TRG2_20	Rectum	MSS		2
TRG2_21	Rectum	NA		2
TRG2_22	Rectum	MSS		2
TRG2_23	Rectum	NA		2
TRG2_26	Rectum	NA		2
TRG2_27	Rectum	MSS		2
TRG2_28	Rectum	NA		2
TRG2_29	Rectum	MSS		2
TRG2_30	Rectum	MSS		2
TRG2_31	Rectum	MSS		2
TRG2_32	Rectum	MSS		2
TRG2_33	Rectum	MSS		2
TRG2_34	Rectum	MSS		2
TRG2_35	Rectum	MSS		2
TRG2_36	Rectum	MSS		2
TRG2_37	Rectum	MSS		2
TRG2_38	Rectum	MSS		2
TRG2_39	Rectum	NA		2
TRG2_40	Rectum	NA		2
TRG3_1	Rectum	MSS		3
TRG3_2	Rectum	MSS		3
TRG3_3	Rectum	NA		3
TRG3_4	Rectum	MSS		3
TRG3_5	Rectum	MSS		3
TRG3_6	Rectum	MSS		3
TRG3_7	Rectum	MSS		3
TRG3_8	Rectum	MSS		3
TRG3_9	Rectum	MSS		3
TRG3_10	Rectum	MSS		3
TRG3_11	Rectum	MSS		3
TRG3_12	Rectum	MSS		3
TRG3_13	Rectum	MSS		3
TRG3_14	Rectum	MSS		3
TRG3_17	Rectum	MSS		3
TRG3_19	Rectum	MSS		3
TRG3_20	Rectum	MSS		3
TRG3_21	Rectum	MSS		3
TRG3_22	Rectum	MSS		3
TRG3_23	Rectum	MSS		3
TRG3_24	Rectum	MSS		3
TRG3_25	Rectum	MSS		3
NA,Not available;TRG, tumor regression grade

## Sheet: Table S2
Supplementary Table 2. Clinical characteristics of 22 patients with rectal cancer in the scRNA-seq cohort.
Patient ID	Sex	Age	Tumor anatomical location	Tumor length (cm)	The distance from the anal verge to rectal cancer (cm)	Differentiated degree	Microsatellite status	Stage		Tumor sample			Peripheral blood sample		Treatment	Treatment response	TRG
								pre-treatment	post-treatment	pre-radiotherapy	post-radiotherapy	post-immunotherapy	pre-treatment	post-treatment
P1	Male	77	Rectum	1	5.5	NA	MSS	cT3N1M0	ypT0N0M0	Y	Y	Y	Y	Y	Long-course preoperative radiotherapy + anti-PD-1 immunotherapy	pCR	0
P2	Female	50	Rectum	4.7	3.6	Medium	MSS	cT3bN2M0	ypT2N2M0	Y	Y	Y	Y	Y		non-pCR	2
P3	Male	45	Rectum	3.5	6.6	Medium	MSS	cT4aN2M0	ypT3N1cM0	Y	Y	Y	Y	Y		non-pCR	2
P4	Male	60	Rectum	1.8	4.1	NA	MSS	cT2N0M0	ypT0N0M0	Y	Y	Y	Y	Y		pCR	0
P5	Male	62	Rectum	1.4	4.6	Medium	MSS	cT3cN2M0	ypT0N0M0	Y	Y	Y	Y	Y		pCR	0
P6	Female	57	Rectum	4.1	6.4	Medium	MSS	cT3N0M0	ypT3N1cM0	Y	Y	Y	Y	Y		non-pCR	2
P7	Male	64	Rectum	2.3	3.3	Medium	MSS	cT4bN0M0	ypT3N0M0	NA	Y	Y	NA	Y		non-pCR	2
P8	Male	63	Rectum	2.1	2.8	Medium	MSS	cT2N0M0	ypT2N1M0	Y	Y	Y	NA	Y		non-pCR	2
P9	Female	43	Rectum	3.8	4.1	Medium	MSS	cT3bN2aM0	ypT3N1M0	Y	Y	Y	Y	Y		non-pCR	1
P10	Male	52	Rectum	5.1	3.4	NA	MSS	cT4N2aM0	ypT0N0M0	Y	Y	Y	Y	Y		pCR	0
P11	Female	77	Rectum	4.9	1.8	Medium	MSS	cT3N2M0	ypT3N2M0	Y	Y	Y	Y	Y		non-pCR	3
P12	Male	60	Rectum	5.5	8	Medium	MSS	cT3aN2M0	ypT3N2aM0	NA	Y	Y	NA	Y		non-pCR	2
P13	Female	63	Rectum	7.5	3	Medium	MSS	cT3bN2bM0	ypT3N1M0	Y	Y	Y	Y	Y		non-pCR	2
P14	Male	55	Rectum	3.8	3.2	High	MSS	cT3bN2M0	ypT0N0M0	Y	NA	Y	Y	Y		pCR	0
P15	Male	53	Rectum	4.7	5.3	Medium	MSS	cT4aN2M0	ypT0N0M0	Y	NA	Y	Y	Y		pCR	0
P16	Male	59	Rectum	5.9	3.8	Medium	MSS	cT4aN2bM0	ypT3N0M0	Y	Y	Y	Y	Y		non-pCR	2
P17	Male	70	Rectum	4.5	4.9	Medium	MSS	cT4bN2M0	ypT3N0M0	NA	NA	NA	NA	NA		non-pCR	2
P18	Female	74	Rectum	3.8	5.5	Medium	MSS	cT3bN2M0	ypT3N0M0	NA	NA	NA	NA	NA		non-pCR	2
P19	Male	74	Rectum	6.1	3	Medium	MSS	cT4bN1M0	ypT2N1aM0	Y	Y	Y	Y	Y		non-pCR	2
P20	Male	60	Rectum	7.1	6.3	Medium	MSS	cT4aN2M0	ypT3N0M0	Y	NA	NA	Y	NA		non-pCR	2
P21	Male	52	Rectum	4	4.7	Medium	MSS	cT3N1bM1	ypT0N0M1	Y	NA	Y	Y	Y	chemotherapy	pCR	0
P22	Female	70	Rectum	5.4	4.5	Medium	MSS	cT4bN2M0	ypT2N1aM0	Y	NA	Y	Y	Y		non-pCR	2
NA,Not available; Y,Yes
pCR, pathological complete response; TRG, tumor regression grade

## Sheet: Table S3
Supplementary Table 3. Basic QC metrics for each scRNA-seq sample.
Patient ID	Sample ID	Sample type	sequencing methods	Estimated Number of Cells	Total Genes Detected	Median Genes per Cell	Mean Reads per Cell	Median UMI Counts per Cell	Valid Barcodes	Fraction Reads in Cells	Number of Cells With Productive V-J Spanning Pair (BCR)	Number of Cells With Productive V-J Spanning Pair (TCR)
P1	P1-1-T	adenocarcinoma	10X 5' v2 + V(D)J sequencing	3142	32393	2148	110189	5903	0.874	0.893	43	541
	P1-1-PBMC	peripheral blood	10X 5' v2 + V(D)J sequencing	6812	28237	1723	49882	3795	0.809	0.93	250	1257
	P1-2-T	adenocarcinoma	10X 5' v2 + V(D)J sequencing	4764	28815	1223	70192	3990	0.75	0.82	509	416
	P1-3-T	adenocarcinoma	10X 5' v2 + V(D)J sequencing	8785	31226	1203	38687	2897	0.835	0.943	1879	1799
	P1-3-PBMC	peripheral blood	10X 5' v2 + V(D)J sequencing	9984	27400	1548	33595	3326	0.998	0.859	61	1193
P2	P2-1-T	adenocarcinoma	10X 5' v2 + V(D)J sequencing	6477	32101	1460	56897	4639	0.787	0.801	1139	948
	P2-1-PBMC	peripheral blood	10X 5' v2 + V(D)J sequencing	10449	26815	1226	36378	3261	0.819	0.974	1420	2723
	P2-2-T	adenocarcinoma	10X 5' v2 + V(D)J sequencing	4619	28084	1252	70295	3665	0.807	0.844	920	540
	P2-3-T	adenocarcinoma	10X 5' v2 + V(D)J sequencing	7267	32954	1663	49691	4629	0.795	0.924	1015	688
	P2-3-PBMC	peripheral blood	10X 5' v2 + V(D)J sequencing	9845	28169	1380	24788	2822	0.777	0.933	965	5120
P3	P3-1-T	adenocarcinoma	10X 5' v2 + V(D)J sequencing	3477	23209	408	26478	1110	0.773	0.548	367	300
	P3-1-PBMC	peripheral blood	10X 5' v2 + V(D)J sequencing	9682	22963	451	9694	848	0.735	0.846	464	1756
	P3-2-T	adenocarcinoma	10X 5' v2 + V(D)J sequencing	6571	30820	1263	53278	2953	0.767	0.928	1190	2036
	P3-3-T	adenocarcinoma	10X 5' v2 + V(D)J sequencing	5945	31338	1231	21636	3490	0.821	0.933	886	505
	P3-3-PBMC	peripheral blood	10X 5' v2 + V(D)J sequencing	10009	29631	1482	20570	2953	0.854	0.944	448	3895
P4	P4-1-T	adenocarcinoma	10X 5' v2 + V(D)J sequencing	7579	33970	1221	51901	2557	0.783	0.79	1063	701
	P4-1-PBMC	peripheral blood	10X 5' v2 + V(D)J sequencing	3578	19711	390	30053	748	0.713	0.717	105	138
	P4-2-T	adenocarcinoma	10X 5' v2 + V(D)J sequencing	6274	29894	1123	52496	3128	0.804	0.86	1082	709
	P4-3-T	adenocarcinoma	10X 5' v2 + V(D)J sequencing	9396	31958	1380	34574	3594	0.776	0.877	604	643
	P4-3-PBMC	peripheral blood	10X 5' v2 + V(D)J sequencing	9596	28446	1345	34426	2922	0.803	0.961	230	2022
P5	P5-1-T	adenocarcinoma	10X 5' v2 + V(D)J sequencing	12116	32185	1070	26430	2512	0.875	0.895	1762	1610
	P5-1-PBMC	peripheral blood	10X 5' v2 + V(D)J sequencing	9267	37466	1682	28341	4208	0.819	0.95	624	3879
	P5-2-T	adenocarcinoma	10X 5' v2 + V(D)J sequencing	4168	28836	880	85362	1915	0.884	0.873	1319	719
	P5-3-T	adenocarcinoma	10X 5' v2 + V(D)J sequencing	6716	31202	1622	54006	5004	0.714	0.87	1146	701
	P5-3-PBMC	peripheral blood	10X 5' v2 + V(D)J sequencing	11082	28758	1321	30132	2855	0.739	0.966	442	4553
P6	P6-1-T	adenocarcinoma	10X 5' v2 + V(D)J sequencing	7785	32553	968	42269	2230	0.887	0.935	498	1382
	P6-1-PBMC	peripheral blood	10X 5' v2 + V(D)J sequencing	15268	28418	1019	20955	1944	0.859	0.858	839	4763
	P6-2-T	adenocarcinoma	10X 5' v2 + V(D)J sequencing	5169	32286	1439	63459	3305	0.796	0.927	448	557
	P6-3-T	adenocarcinoma	10X 5' v2 + V(D)J sequencing	6407	30379	1431	57798	3492	0.803	0.933	1012	1175
	P6-3-PBMC	peripheral blood	10X 5' v2 + V(D)J sequencing	4402	26762	1785	83334	4310	0.782	0.831	356	867
P7	P7-2-T	adenocarcinoma	10X 5' v2 + V(D)J sequencing	10228	33182	1529	31390	4253	0.789	0.883	3318	406
	P7-3-T	adenocarcinoma	10X 5' v2 + V(D)J sequencing	7042	29999	1084	13052	2321	0.768	0.917	1149	1426
	P7-3-PBMC	peripheral blood	10X 5' v2 + V(D)J sequencing	6570	27140	1718	23402	3639	0.838	0.741	148	1375
P8	P8-1-T	adenocarcinoma	10X 5' v2 + V(D)J sequencing	5583	32721	1505	69862	3828	0.827	0.866	369	708
	P8-2-T	adenocarcinoma	10X 5' v2 + V(D)J sequencing	8867	33249	1361	36021	3238	0.749	0.9	1651	1626
	P8-3-T	adenocarcinoma	10X 5' v2 + V(D)J sequencing	8108	33033	1170	10408	2800	0.803	0.899	1100	2171
	P8-3-PBMC	peripheral blood	10X 5' v2 + V(D)J sequencing	9588	28330	1694	18348	3941	0.776	0.944	160	2427
P9	P9-1-T	adenocarcinoma	10X 5' v2 + V(D)J sequencing	10191	34088	2285	33251	5969	0.801	0.946	253	1213
	P9-1-PBMC	peripheral blood	10X 5' v2 + V(D)J sequencing	9411	28331	1378	35986	3109	0.772	0.886	1554	3004
	P9-2-T	adenocarcinoma	10X 5' v2 + V(D)J sequencing	11040	33771	1086	11527	2553	0.853	0.961	1834	2845
	P9-3-T	adenocarcinoma	10X 5' v2 + V(D)J sequencing	6676	32000	1595	22931	5930	0.84	0.961	2254	1174
	P9-3-PBMC	peripheral blood	10X 5' v2 + V(D)J sequencing	11585	29981	1542	17491	3845	0.825	0.872	930	5878
P10	P10-1-T	adenocarcinoma	10X 5' v2 + V(D)J sequencing	8688	34087	1055	37286	2570	0.833	0.939	933	2182
	P10-1-PBMC	peripheral blood	10X 5' v2 + V(D)J sequencing	6169	29406	1991	56601	4722	0.807	0.762	632	1707
	P10-2-T	adenocarcinoma	10X 5' v2 + V(D)J sequencing	10360	32843	1282	11328	2883	0.813	0.874	2072	2213
	P10-3-T	adenocarcinoma	10X 5' v2 + V(D)J sequencing	8694	32231	1490	14890	3777	0.816	0.856	737	2219
	P10-3-PBMC	peripheral blood	10X 5' v2 + V(D)J sequencing	9560	29662	1782	21053	4066	0.821	0.898	173	2548
P11	P11-1-T	adenocarcinoma	10X 5' v2 + V(D)J sequencing	9810	33128	1225	34384	3146	0.783	0.957	2623	2692
	P11-1-PBMC	peripheral blood	10X 5' v2 + V(D)J sequencing	9133	27976	1403	35381	3178	0.721	0.934	880	4057
	P11-2-T	adenocarcinoma	10X 5' v2 + V(D)J sequencing	11165	36302	1574	21399	5921	0.849	0.911	1459	424
	P11-3-T	adenocarcinoma	10X 5' v2 + V(D)J sequencing	11133	34196	971	9622	2331	0.873	0.894	2627	1466
	P11-3-PBMC	peripheral blood	10X 5' v2 + V(D)J sequencing	11055	30695	1967	23418	4664	0.824	0.95	587	2681
P12	P12-2-T	adenocarcinoma	10X 5' v2 + V(D)J sequencing	8817	31925	346	5234	714	0.789	0.9	150	759
	P12-3-T	adenocarcinoma	10X 5' v2 + V(D)J sequencing	5012	29815	901	25520	1893	0.788	0.931	24	821
	P12-3-PBMC	peripheral blood	10X 5' v2 + V(D)J sequencing	5354	27355	1593	34924	3619	0.801	0.93	117	2647
P13	P13-1-T	adenocarcinoma	10X 5' v2 + V(D)J sequencing	6674	33447	1300	15112	3304	0.845	0.954	687	779
	P13-1-PBMC	peripheral blood	10X 5' v2 + V(D)J sequencing	12509	29598	1445	15171	3529	0.828	0.951	1770	4713
	P13-2-T	adenocarcinoma	10X 5' v2 + V(D)J sequencing	7868	33715	1195	13101	3001	0.876	0.92	1014	638
	P13-3-T	adenocarcinoma	10X 5' v2 + V(D)J sequencing	8407	33846	1262	10823	3001	0.813	0.925	1944	1252
	P13-3-PBMC	peripheral blood	10X 5' v2 + V(D)J sequencing	11947	30568	1584	15590	3670	0.797	0.95	1090	4118
P14	P14-1-T	adenocarcinoma	10X 5' v2 + V(D)J sequencing	8787	32361	1305	13528	3220	0.852	0.945	1699	2481
	P14-1-PBMC	peripheral blood	10X 5' v2 + V(D)J sequencing	9764	28274	1578	25286	4329	0.837	0.974	676	2731
	P14-3-T	adenocarcinoma	10X 5' v2 + V(D)J sequencing	7002	29452	921	24763	3450	0.831	0.814	2515	390
	P14-3-PBMC	peripheral blood	10X 5' v2 + V(D)J sequencing	5209	27506	1905	32623	4886	0.77	0.883	118	1512
P15	P15-1-T	adenocarcinoma	10X 5' v2 + V(D)J sequencing	7302	34023	913	11454	2491	0.875	0.9	48	567
	P15-1-PBMC	peripheral blood	10X 5' v2 + V(D)J sequencing	16560	29719	1450	11894	3293	0.844	0.854	693	8465
	P15-3-T	adenocarcinoma	10X 5' v2 + V(D)J sequencing	11029	30950	1263	16690	5141	0.832	0.95	3127	1103
	P15-3-PBMC	peripheral blood	10X 5' v2 + V(D)J sequencing	11146	28817	1606	19858	3964	0.839	0.925	243	5181
P16	P16-1-T	adenocarcinoma	10X 5' v2 + V(D)J sequencing	10536	25213	154	4192	218	0.838	0.959	681	66
	P16-1-PBMC	peripheral blood	10X 5' v2 + V(D)J sequencing	10170	28892	1565	19665	3834	0.804	0.923	793	4204
	P16-2-T	adenocarcinoma	10X 5' v2 + V(D)J sequencing	7559	35137	1489	32849	5784	0.76	0.819	1000	715
	P16-3-T	adenocarcinoma	10X 5' v2 + V(D)J sequencing	7906	16597	1124	32471	2533	0.855	0.942	522	1773
	P16-3-PBMC	peripheral blood	10X 5' v2 + V(D)J sequencing	9656	28674	1472	21661	3279	0.823	0.956	198	3519
P19	P19-1-T	adenocarcinoma	10X 5' v2 + V(D)J sequencing	9132	33701	1332	12332	2740	0.861	0.911	418	2265
	P19-1-PBMC	peripheral blood	10X 5' v2 + V(D)J sequencing	9516	28397	1439	21675	3578	0.834	0.935	766	3522
	P19-2-T	adenocarcinoma	10X 5' v2 + V(D)J sequencing	9402	32301	942	10200	2397	0.842	0.914	2760	116
	P19-3-T	adenocarcinoma	10X 5' v2 + V(D)J sequencing	2736	26782	1042	55905	3002	0.811	0.619	58	353
	P19-3-PBMC	peripheral blood	10X 5' v2 + V(D)J sequencing	12102	30155	1566	16841	3552	0.813	0.961	994	5074
P20	P20-1-T	adenocarcinoma	10X 5' v2 + V(D)J sequencing	7075	33258	1451	58321	3915	0.852	0.92		1142
	P20-1-PBMC	peripheral blood	10X 5' v2 + V(D)J sequencing	4002	25077	1079	98821	2266	0.818	0.734	824	164
P21	P21-1-T	adenocarcinoma	10X 5' v2 + V(D)J sequencing	7440	34617	1946	48746	5420	0.85	0.915	738	910
	P21-1-PBMC	peripheral blood	10X 5' v2 + V(D)J sequencing	8694	27326	1359	38082	3076	0.823	0.865	467	3773
	P21-2-T	adenocarcinoma	10X 5' v2 + V(D)J sequencing	9383	33260	1567	16449	4114	0.803	0.942	585	2162
	P21-2-PBMC	peripheral blood	10X 5' v2 + V(D)J sequencing	15106	29656	1488	13857	3628	0.83	0.901	831	8987
P22	P22-1-T	adenocarcinoma	10X 5' v2 + V(D)J sequencing	7740	32085	1403	17917	3164	0.839	0.928	1484	2749
	P22-1-PBMC	peripheral blood	10X 5' v2 + V(D)J sequencing	7978	29080	1803	30049	4513	0.828	0.953	902	3709
	P22-2-T	adenocarcinoma	10X 5' v2 + V(D)J sequencing	6847	33033	1537	16889	4148	0.795	0.851	445	660
	P22-2-PBMC	peripheral blood	10X 5' v2 + V(D)J sequencing	15509	28163	1179	11286	2499	0.802	0.816	1142	4599

## Sheet: Table S4
Supplementary Table 4. Bulk RNA-seq expression matrix.
	TRG1_1	TRG1_10	TRG1_11	TRG1_12	TRG1_13	TRG1_14	TRG1_15	TRG1_16	TRG1_17	TRG1_18	TRG1_19	TRG1_21	TRG1_22	TRG1_24	TRG1_25	TRG1_26	TRG1_27	TRG1_28	TRG1_29	TRG1_3	TRG1_30	TRG1_31	TRG1_32	TRG1_34	TRG1_35	TRG1_4	TRG1_5	TRG1_6	TRG1_7	TRG1_8	TRG1_9	TRG2_1	TRG2_10	TRG2_11	TRG2_15	TRG2_16	TRG2_17	TRG2_18	TRG2_19	TRG2_2	TRG2_20	TRG2_21	TRG2_22	TRG2_23	TRG2_26	TRG2_27	TRG2_28	TRG2_29	TRG2_3
A1BG	6.65336	12.0013	6.37819	17.377	15.4709	2.77402	12.9254	18.2299	27.4057	8.21166	7.68235	4.08945	3.08361	25.7711	20.8151	20.0116	10.5479	22.2138	10.8395	11.0863	14.6017	18.4079	15.677	22.8011	3.44918	16.1357	5.75115	8.61919	10.0239	5.60866	2.23729	14.3631	52.4552	4.01099	1.75873	15.0772	0.865474	4.13704	8.50661	3.69827	3.02922	3.95446	16.4458	14.0064	6.44369	7.73096	14.9471	4.31832	15.3624
A1CF	7.17326	7.89124	13.6254	1.76046	0.465494	9.31068	0.0594772	7.35996	2.3079	2.36488	3.00126	3.32198	7.85259	3.29712	2.03557	0.100522	6.84462	6.47954	5.16653	4.46422	0.776993	0.0544772	6.33565	1.91724	6.51241	3.54047	0.775355	1.80144	11.4778	2.19496	0.0245968	4.45948	0	5.0289	12.6393	0.0202244	10.6675	16.9343	0	14.3159	3.99249	0.0268804	1.79693	6.34996	12.4356	4.63972	0.149608	0.0155337	3.96008
A2M	57.5498	72.4608	80.59	99.6027	277.16	34.3203	199.94	131.554	86.6253	50.6859	31.938	4.65377	3.89048	173.457	581.597	121.064	200.372	80.4843	115.141	31.2895	109.24	346.385	237.176	70.4948	80.4959	136.329	85.2066	51.5275	35.8726	32.5598	123.844	128.439	612.589	69.9248	3.93219	439.952	5.44741	40.4326	128.925	12.6428	46.3376	171.974	50.0708	101.558	21.6208	17.0247	512.952	122.809	34.8091
A2ML1	0	0	0	0	0	0.00894021	0	0	0	0.0167373	0.0123578	0	0	10.8274	0	0	0	0.00658078	0	0	0	0.0206745	0	0	0	0	0	0.0431523	0	0	0	0.0772585	0.0377032	0	0	0	0.0216522	0	0	0	0	0.0578105	0	0	0	0.0209825	0	0	0.0240026
A4GALT	11.0797	2.50247	4.02683	6.90132	30.7162	4.00984	29.7231	6.75185	7.60397	3.37553	6.44301	0.922304	1.39288	14.7465	29.9277	12.9966	17.1709	5.78326	9.53642	10.7091	50.4759	16.6786	20.3945	17.0447	9.20564	7.91323	10.419	21.9736	4.76707	17.9912	44.837	10.3207	35.4861	3.28507	0.609245	40.7335	3.32933	1.67805	23.1773	3.30311	4.34013	24.2861	7.27359	17.0447	2.91901	2.64178	31.209	30.9774	13.2114
AAAS	35.6053	16.0467	13.3097	14.3819	28.9763	20.7461	40.5232	14.7929	30.9933	29.7935	29.1783	6.92771	19.5153	26.2411	28.0265	17.2457	22.5666	15.1747	44.7144	43.3215	33.48	25.7894	31.5598	24.074	45.6035	20.4344	36.0701	33.495	27.7431	34.8005	35.8866	34.9195	22.1577	17.5321	10.943	29.3983	16.3688	17.9333	23.6068	40.9093	13.9765	32.6874	30.6086	26.0197	23.962	20.8826	4.70368	36.8273	34.0245
AACS	27.9272	21.5611	18.5911	6.24607	13.3575	11.3684	6.35157	10.4073	39.4346	13.9743	29.3768	5.14799	20.887	11.996	9.94973	5.05884	14.0004	19.3519	17.1182	15.9909	18.0696	5.77299	19.1001	9.78472	17.3156	12.897	16.8813	11.0102	14.1889	14.8553	8.82003	21.6344	5.97802	14.3832	11.5302	11.4851	11.2137	17.6664	8.46298	25.2695	6.83012	5.85086	22.6998	12.5975	13.9908	11.5633	20.4108	5.3238	17.0397
AADAC	0	0.251136	0	3.17115	2.84694	9.24703	0	0	0.0327139	0.0999126	0.0390621	0.0630824	0.519634	0.454399	0.428339	0.337348	0.0302112	0	2.7627	0.0803642	0	0.225596	0.463542	0	0	0.0291525	0.145079	0.671444	0.55024	0.409652	0	0.360325	0.279512	0.0700183	0.918164	0	1.08239	0.110389	0.0338591	1.07335	0.37527	0	0	0.143957	0.370743	0.0720144	0	0	0.0306382
AADAT	4.33268	1.88635	0.854517	2.10559	5.99228	3.22693	2.66474	1.46977	3.22138	4.46125	11.8295	1.17018	4.08024	4.25926	7.76107	2.72884	4.16827	1.91036	9.69986	4.93673	5.6334	6.0531	7.11341	2.42587	11.6733	1.71658	4.91013	5.5599	4.86643	4.20336	11.3907	3.95445	3.59331	1.21855	2.3182	9.15294	3.50162	2.74254	9.44243	7.12457	2.67252	8.10622	9.43985	7.18962	5.01338	4.25914	6.1384	9.95006	4.4849
AAGAB	16.3965	12.4146	29.8932	16.8835	11.517	27.3152	38.0716	25.9093	30.6529	16.4267	25.4081	9.52817	31.6051	15.4119	13.2888	11.7342	22.1759	25.6261	15.973	16.7384	23.8583	14.6777	20.963	15.8975	34.6803	16.5311	24.0158	16.4793	30.0342	28.7134	13.1529	11.8594	12.4858	14.7952	29.4501	12.7672	19.0172	30.941	10.1574	21.0631	12.0466	11.4692	22.5449	24.8488	30.7678	7.02746	2.95625	9.76869	13.7067
AAK1	6.88239	4.99152	12.2957	2.02783	9.8004	4.78959	11.4268	3.97107	4.24814	2.73788	4.33952	4.65648	6.82753	5.70157	6.77584	9.63876	6.50123	2.38093	7.17688	5.45602	9.53939	5.75411	6.24822	5.68767	7.14485	3.93595	10.6288	9.49058	13.3345	2.61017	6.88758	8.62207	15.1327	3.62402	4.55351	10.0643	5.05892	5.00125	5.05879	9.30249	5.07086	5.61908	7.17948	7.07256	3.26113	2.45215	32.5929	7.44146	6.37469
AAMDC	38.7065	28.5366	50.2204	20.1277	56.6247	32.8481	34.227	28.4566	26.4264	46.3902	23.4365	11.1383	44.6863	52.9245	78.0495	21.8418	32.5968	50.3643	48.4158	32.0407	37.1521	53.3908	36.945	25.5618	27.729	46.9945	30.1848	27.3881	32.0006	29.7547	165.39	51.833	70.4734	54.8764	39.5381	120.901	36.2893	60.1746	85.9958	29.8387	34.6368	105.688	23.652	17.7933	36.4922	24.583	197.144	155.459	41.8492
AAMP	155.214	35.3894	43.2827	78.7584	64.9819	80.953	93.5736	69.724	63.3195	63.956	100.305	25.4258	81.4347	58.9597	65.2981	37.5898	99.8949	75.6671	129.901	168.201	93.2349	52.0685	115.917	63.4995	106.753	85.5363	86.7168	83.3174	122.824	112.721	59.4499	118.58	53.4565	89.532	84.3245	62.3239	85.0044	74.493	63.0475	89.5551	55.4192	62.7709	90.811	86.5067	124.329	37.9721	15.7468	82.0944	93.6151
AANAT	0.183206	0.161521	0.0271081	0.319776	0.832175	0.273182	1.78868	0.0368333	0	0	0.0614602	0.139058	0	0.0203415	0	0.219404	0.0766639	0	0.157226	0.151111	1.04535	0.229259	0.530096	0.556014	0.737735	0.316349	0.172789	0.752163	0.0559974	0.161645	0.973332	1.05539	0.103568	0	0.247282	0.796687	0.202812	0.516704	0.0266781	0.0913125	0.0416774	0	0	0	0.173536	0.146273	1.25852	0.304184	0.63405
AAR2	14.6765	5.68389	9.31997	7.71652	17.8943	14.8089	19.7768	10.5706	23.1367	17.2073	16.5641	4.32755	12.594	12.4477	14.5633	10.9533	8.20177	11.0304	29.9648	15.2449	19.9713	14.3188	24.1862	14.0618	34.0922	12.0221	17.7119	23.8294	34.7508	20.7614	25.0543	19.2601	13.3227	14.8916	13.2975	19.2494	23.2851	10.1714	22.3062	22.8082	11.8807	29.2808	14.7229	13.871	22.2371	7.05677	8.96025	21.9236	20.6311
AARD	0.32297	0.147293	0.699746	0.121827	2.22775	0.0429224	0.120256	0.251288	0.104106	0.172816	0.220914	0.0411395	0.300795	0.215681	0.402543	2.37646	0.410407	0.201831	0.0742224	0.123592	0.181177	1.31074	0.262294	0.212638	0.212865	0.617054	0.0848151	0.326139	0.101853	0.0109293	30.1096	0.29937	0.23117	0.068772	0	10.5161	0.050917	0.171372	10.3945	0.229699	0.202929	15.1501	0.207097	0.168138	0.0465049	0	5.09509	9.25016	0.0789638
AARS1	33.1758	9.82168	6.77041	26.4757	33.1694	24.7172	77.8933	22.3053	32.5311	28.5796	56.0008	5.74172	18.0814	20.9995	37.8242	30.269	24.3251	20.3497	40.5005	28.3474	41.999	40.5441	49.375	18.7149	70.199	31.6285	29.2128	54.8798	59.0563	76.1632	49.5286	55.0156	41.9935	21.3966	12.978	45.3085	21.9252	18.5753	39.7871	67.0848	25.1244	43.6481	58.1725	33.064	32.3107	32.3748	15.3854	45.3636	39.1998
AARS2	7.26056	2.77592	2.61072	3.01865	4.94198	3.78845	6.93478	2.82111	7.77537	2.64292	7.9256	2.95861	4.61564	5.51882	5.45717	2.73278	4.95677	4.20253	4.52896	9.57544	7.12863	3.57595	6.54395	3.98859	7.87531	3.73698	11.0626	7.96617	5.58122	4.18889	3.68822	8.20086	3.24501	2.59605	3.16784	4.34019	3.79333	3.46899	3.6725	7.9624	10.9111	4.90304	7.95551	4.55958	9.83943	4.28452	1.63994	3.28738	8.90358
AARSD1	34.2487	19.3924	15.0924	14.7438	27.7356	22.4611	31.257	17.498	25.2081	27.5081	29.8996	15.2443	18.6466	31.3866	28.6826	11.6556	22.7047	24.9485	30.4143	33.6575	34.8129	21.5064	23.63	21.5324	38.7709	25.3141	31.8744	21.2744	23.3095	35.5256	36.0981	25.5099	25.4639	29.8713	22.5311	39.1068	35.2648	18.4993	33.565	33.7665	13.9872	39.8277	29.8643	20.4299	26.2835	26.7305	64.2455	47.9211	38.5227
AARSD1P1	0.462098	0.236033	0.38537	0.0762698	0.906776	0.985429	1.74241	0.197867	0.092993	0.106063	0.0554192	0.281136	0.293058	0.367723	0.46454	0.593574	0.467519	0.269287	5.37566	0.491018	1.7115	0.691988	1.2639	0.184377	0.291823	0.0822059	0.151634	0.455111	0.315858	0.0962706	1.16388	0.595403	0.55695	0.108765	0.308224	0.97311	0.80613	0.435444	0.670492	1.00659	0.672534	0.208791	0	0.35564	0.548756	1.34817	0	0.49548	0.693522
AASDH	1.75992	1.1689	2.10529	1.26056	2.39688	3.21294	4.568	1.24734	3.52929	2.23887	4.43513	0.302298	2.06066	2.25249	4.44296	1.43727	1.40112	1.76347	4.51266	1.13675	2.08447	2.57768	3.09338	2.07041	1.75461	1.58149	2.2457	2.10518	1.61656	3.46421	2.15591	1.66056	2.19222	1.39569	2.81683	2.68539	2.34043	1.96057	2.72051	1.98187	1.12183	3.29099	3.63919	2.44603	2.7854	1.57876	0	2.10068	1.13792
AASDHPPT	5.89189	4.03447	4.85375	4.90389	11.2023	9.87698	23.7123	4.65745	9.01922	7.99762	19.902	1.24157	4.15476	6.77617	13.5697	8.98562	7.86403	4.68867	20.6628	4.17759	8.32336	13.6619	12.8449	6.2702	18.6183	6.83983	7.25295	14.1914	12.9738	10.2468	13.6921	6.26637	11.4059	4.87095	6.83183	12.2273	10.3166	8.30171	11.2565	12.0611	8.39786	13.6148	21.1446	15.5428	12.9543	8.22995	4.32241	10.037	5.08393
AASS	1.52109	1.61911	1.35959	0.620545	7.32773	1.5566	3.99736	0.531389	3.52369	0.4441	1.05142	0.489775	0.439004	2.91673	6.34796	2.60881	3.0164	0.937057	5.22364	1.16844	4.12984	7.18326	5.52739	2.11112	1.0865	1.73016	1.69445	0.744399	1.48832	1.03469	7.24072	1.65435	3.56647	0.323758	1.21983	9.03765	2.24634	1.02181	4.06432	0.965922	1.31365	6.93103	1.13422	1.4669	1.03872	0.441396	1.53858	4.9148	1.39403
AATF	22.1827	10.4105	13.6764	13.7227	19.8545	17.2275	35.0271	17.7068	19.6787	35.0654	30.1369	6.21274	12.6849	14.1876	20.4245	13.0642	15.5633	17.5304	26.1028	18.152	25.134	17.7243	16.8624	15.5165	39.1388	16.893	26.6799	46.415	36.159	56.0106	22.8545	20.424	19.8205	28.4692	15.4866	21.2443	27.6947	12.917	16.7027	13.3345	10.1815	22.6421	34.3235	22.732	17.8921	18.3578	30.8549	19.4157	22.6659
AATK	15.0791	10.0074	11.6549	3.14834	8.67323	5.83996	1.11874	1.83833	1.98787	1.09073	1.04819	2.48783	9.7144	13.0463	20.016	3.21717	2.99617	2.41122	8.25714	14.8702	1.93338	6.7715	0.606269	4.13239	1.02023	4.0579	2.04083	3.59457	0.669756	12.3713	2.54893	6.4451	8.50834	6.32024	6.30763	2.83571	6.69728	6.34435	3.92334	25.1883	1.19076	9.9135	1.66144	3.56206	1.11153	0.513117	1.01791	2.99998	2.17236
ABAT	3.23135	4.25141	9.37873	1.57871	6.26742	3.87662	2.47764	2.91543	2.33341	1.91372	1.82627	1.15437	4.36863	2.62817	3.5335	2.07699	3.24522	2.6662	31.9232	3.21033	2.43589	2.31869	3.30274	2.65103	5.17696	2.60337	1.05469	3.75767	9.44348	0.374513	1.80623	4.16132	2.05961	2.25512	6.5194	2.09097	10.4636	7.03112	1.93475	24.8036	7.24318	1.80583	1.5215	4.30696	3.39315	1.62217	1.66495	1.34466	1.80475
ABCA1	1.67741	0.513288	1.54526	2.58523	4.39779	2.87128	10.4731	1.85031	2.63571	1.69577	2.89036	0.491439	1.13064	1.2777	7.67401	14.9951	4.2166	1.18229	8.5657	0.723738	10.0494	8.32924	7.68716	3.488	2.295	2.3706	1.55358	4.18308	2.26369	1.50848	4.01635	3.63502	8.50303	0.925656	1.66801	12.0843	2.11957	1.44533	4.82004	1.21924	1.82147	3.02811	4.37238	4.66132	0.906437	0.943236	1.95353	10.7748	2.60342
ABCA10	1.72546	8.69261	13.0127	1.37966	4.39423	4.815	0.394455	1.16988	0.656976	0.514458	0.921387	2.72357	2.99885	5.43685	8.67331	0.285474	2.37126	1.59064	1.98788	2.43325	0.733344	0.878109	3.03742	1.05242	0.239255	0.899031	1.41464	0.615054	0.0769614	0.635481	1.13812	2.04751	3.73275	1.06925	2.1536	2.73149	1.7214	3.13646	1.77235	0.69672	0.597309	1.87001	0.62521	0.245793	0.461652	0.443858	0.967455	1.90882	0.287805
ABCA11P	0.634764	0.230737	0.648615	0.376048	0.370605	0.706603	0.460269	0.057478	0.441637	0.592116	0.0897035	0.186369	0.646438	0.299978	0.260319	0.146107	0.112698	0.248943	0.388942	0.605465	0.579663	0.358325	0.48307	0.30906	0.552815	0.367836	0.326119	0.0467687	0	0.150228	0.702952	0.905605	0.0834829	0.359452	0.168935	0.190695	0.617006	0.192473	0.720349	0.56491	0.161803	1.91286	0	0.0800822	0.212381	0.7207	0.725911	0.428849	0.253967
ABCA12	0.604046	0.367945	0.375291	0.868915	0.0111792	0.139595	0	0.613805	0	0.0215379	1.12291	0.0887998	0.450055	0.247133	0	0.0610759	0.35616	0.0496716	0.0203983	0.16189	0	0	0	0.0564884	0	0.473019	0.393198	0.995557	0.0896737	0	0	0.0181483	0.0378908	0	0.542658	0	0.37504	0.275197	0	0.0237293	0.575464	0	0.796829	1.20648	0.647732	0.154615	0	0.0215557	0.0396661
ABCA13	0	0.0414217	0.111864	0.148466	0.00928443	0.293348	0.101998	0.0167276	0	0.0114131	0	0	0.00488591	0.124609	0.0685252	0.0244615	0.0497516	0.0151372	0.078732	0.00910065	0.107714	0	0	0.0249965	0	0.0506685	0.0854572	0	0.000107576	0.00529717	0.0878222	0.00882893	0.0507553	0	0.0717728	0	0	0.129032	0.0123147	0	0.0141075	0.0468778	0	0	0	0.033482	0.100039	0.092398	0.00300961
ABCA2	41.5845	16.8737	22.4744	7.89096	14.7968	19.4596	11.7929	6.41905	14.4956	15.325	22.3629	10.1574	13.4159	12.4909	17.2102	8.3374	9.18534	13.359	28.8299	66.7225	14.9193	13.9455	22.0047	12.3275	8.6526	18.3912	7.30189	8.98064	10.1758	14.8761	13.4105	54.9359	15.4435	24.9593	7.72321	7.22171	21.5148	12.7773	9.97167	48.1996	9.45489	10.6578	26.1481	9.95683	6.48336	22.2822	3.9013	9.41749	33.7993
ABCA3	2.09347	0.305996	0.39441	1.6453	3.87059	1.32183	1.29194	0.874648	0.465687	0.28284	0.61882	0.338336	0.75265	1.60184	5.24988	1.99593	1.8507	1.0453	1.38269	1.69398	1.55181	4.3102	1.58096	1.0675	0.167099	1.52118	0.57314	0.571276	0.207854	0.217617	6.29133	2.49576	3.97172	0.689207	0.250623	4.30201	0.110093	0.370078	3.58839	0.489756	0.412039	6.38573	0.731032	0.37977	0.0946771	4.29289	1.47277	5.18817	0.411077
ABCA5	13.6015	30.5807	54.6501	8.52157	6.90311	32.7319	7.03236	6.68476	16.1373	4.85285	5.62709	18.9654	25.7265	15.4882	12.5557	5.1945	16.2557	11.0106	9.14141	10.514	13.9389	7.27116	7.04157	16.3051	6.7205	8.20311	6.31738	5.66004	4.178	5.44732	8.26745	9.04663	5.53643	11.5245	47.3261	13.2142	26.8194	32.1619	6.01262	3.23349	5.78608	7.43267	3.62822	5.84636	8.42608	5.13953	7.17331	5.10744	5.15106
ABCA6	0.830416	1.74158	2.2511	0.596269	11.2679	0.606515	2.71757	1.46057	0.950169	0.273747	0.302596	0.312127	0.915368	1.97587	8.0119	1.6375	1.25003	0.588015	3.71041	0.698202	1.34469	4.0572	5.04544	1.37131	0.782353	1.96668	0.785401	0.624176	0.122051	0	4.79936	1.3759	7.61503	0.380271	0.277858	5.21464	0.303336	0.596761	3.08742	0.0574944	0.764208	3.93612	0.228914	1.51845	0.0336215	0.115369	1.28689	2.46617	0.242571
ABCA7	27.2697	14.1703	17.953	23.3526	7.79229	10.5991	14.8389	3.99802	6.67361	5.96692	11.9235	20.575	12.2671	33.9845	6.78512	16.3046	15.8063	7.92843	16.6547	30.3215	25.8564	8.72316	17.5563	23.3905	4.3199	9.07768	22.8437	9.60435	7.3325	17.8186	1.82603	35.9964	7.56416	6.83811	5.09325	11.7419	10.3546	7.44089	3.48059	16.8798	17.7126	4.87219	10.155	5.56039	11.6501	30.5823	15.1391	4.05492	20.2137
ABCA8	6.75849	3.43101	4.23281	2.42133	16.389	1.92745	2.06384	6.05707	2.18473	0.617958	0.207122	0.250653	0.0672599	3.39905	38.8524	1.98542	11.3112	5.17251	3.70145	3.62633	0.485065	5.35367	3.8922	1.6384	0.363165	6.71957	0.448995	0.900904	0.236819	0	4.96164	4.78976	22.5325	0.730602	0.0816948	5.61159	0.168083	3.84496	3.84438	1.12612	1.04451	7.3949	0.657111	2.22566	0.279315	0.407951	2.99075	1.90958	0.466419
ABCA9	1.07262	0.673366	1.56589	0.338126	4.16595	1.31511	2.01197	0.349203	0.718592	0.183162	0.844374	0.348816	0.361513	3.19638	14.4169	0.79297	1.3586	0.363924	1.63299	0.816217	3.90255	1.96321	3.26372	0.355505	0.734683	1.58057	0.788189	0.49245	0.160354	0.340681	5.1577	1.3096	5.3989	0.294017	0.612868	4.58358	0.881685	0.5874	4.55345	0.714654	0.370305	2.24282	0.539257	0.627197	0.444834	0.397242	7.75359	1.27028	0.556398
ABCB1	3.37988	7.56792	28.1596	2.32789	14.2296	16.8954	3.21277	33.5925	8.37913	9.53255	8.36373	45.1275	12.2363	5.59339	4.82381	2.4354	6.73435	26.3946	3.92687	8.87347	14.8053	4.07193	13.2328	5.56507	12.4327	6.94499	11.7888	13.7368	1.67226	36.6837	1.86516	12.7984	6.75678	28.0437	31.6055	7.40987	9.57354	37.319	1.62271	28.714	11.107	1.94957	11.9099	20.6164	1.08634	5.01231	9.06223	2.06447	0.569802
ABCB10	6.78958	4.12326	6.98659	5.09217	6.99086	9.86097	10.375	3.77022	11.034	7.11958	12.8322	1.40908	6.12065	3.76235	8.03514	5.36416	5.09701	4.5942	7.97654	4.10294	9.57459	6.22945	7.46557	3.67036	11.3572	5.05874	5.44823	9.83054	14.1312	6.33884	18.2803	7.34379	5.8227	5.20137	7.05937	12.3928	7.6662	7.40606	10.5158	13.7592	5.04343	10.1788	12.2104	10.816	10.6063	2.24448	4.12885	10.0307	7.97948
ABCB11	0	1.02831	0.965365	0	0.336777	0	0.828958	0.2828	0.269878	1.01322	0.308089	0	0.295702	1.62325	0	0.447725	0.871014	0.126505	0.194058	0.00084842	0.250647	1.05349	0.278527	0	0	0.155888	0.260133	0.222	0	0	0.69457	0.316827	0.330508	0	0	1.99915	0	1.01736	0	0.84383	0	1.30121	0	0	0.451606	0.177623	3.66598	0.345867	0.785374
ABCB4	0.909303	0.979551	0.691421	0	0.0909337	0.855425	0.563962	0.0784227	0.242499	0.0808889	0.344005	0.121628	0	0.970932	2.00634	0.209335	0.224652	0.298785	0.0975383	0.406297	0.446048	0.276904	0.155614	0.0984766	0	0.702357	0.484992	0.0496207	0	0	0.454765	0.162423	0.493194	0.187351	0	0.560995	0.0462022	0.0361988	0.397528	1.15642	0.499386	0.211438	0.133677	0.263663	0.29675	0.81877	1.20076	0.500256	0.0398706
ABCB5	0.0418215	0.0184632	0	0.0287618	1.0343	0.0354298	0.213593	0.292225	0.277325	0.0266185	0.0256557	0	0.0168121	0	0.679211	0.0487345	0.282834	0	0	0.0314293	0.196739	0.149543	0.0704418	0.213221	0.054732	0.0696284	0	0	0	0	0.621837	0.131029	2.60401	0	0	0.944311	0.0865527	0	0.754102	0.0831501	0	0	0	0.240806	0.0884632	0	1.08785	0.160263	0.0201902
ABCB6	11.2433	11.8895	6.70347	11.2153	10.9824	7.46956	8.09339	4.12844	11.9986	5.98772	10.6222	6.48532	6.13038	13.1101	8.61388	3.87218	5.50201	5.2945	6.22718	12.5421	18.0864	6.03887	9.03282	9.23961	7.73639	4.37324	36.3535	3.64088	4.09894	29.361	13.2919	8.50835	7.13575	15.923	6.62842	14.7611	12.8446	3.25037	11.292	14.3942	7.158	11.6618	9.03125	10.3828	21.1084	14.7477	12.4052	20.5848	16.404
ABCB7	10.6962	3.88266	6.4776	4.86743	10.1695	11.7289	27.9516	6.81446	8.43588	12.019	12.3131	2.8669	8.72236	10.4615	17.1328	7.68912	13.4892	5.97753	16.6511	5.89533	16.1399	14.5276	14.4685	8.9219	30.3005	9.87321	6.95756	15.6207	16.5994	13.6813	17.187	11.6382	11.6592	6.81697	11.1901	14.4426	16.244	10.1283	13.1099	11.5833	17.6921	16.7035	11.3132	10.4505	13.9975	4.78142	3.48966	12.0825	13.0917
ABCB8	28.0568	14.4616	15.0658	9.38474	16.8774	23.2458	23.4226	12.3938	11.0093	16.2488	16.0641	10.9839	15.2886	19.9954	15.1804	9.7472	13.5477	11.139	14.0078	41.1775	24.7004	14.3263	22.1949	15.9176	18.9498	12.0601	9.97932	16.7955	11.6062	17.056	8.15042	28.7995	14.0185	16.4851	14.6823	14.0268	21.3643	12.1912	13.5118	22.1658	16.3979	15.0078	14.6299	17.599	13.3947	18.5778	3.12077	16.919	34.0235
ABCB9	1.52975	1.30684	1.00702	0.994241	0.954757	0.476274	0.642179	0.606192	3.80531	1.10316	1.22281	0.430587	0.837748	1.12116	2.61556	0.563877	1.20119	0.504457	3.48675	1.66606	1.52603	0.787479	1.07207	0.611825	1.10584	1.20312	1.03072	1.82328	1.71446	2.36385	0.0780003	2.25823	1.60051	0.905386	0.926306	0.914944	1.50056	0.899106	0.907471	2.54634	2.03871	0.916428	0.845049	1.47555	1.02415	1.04306	3.22963	1.33574	3.01237
ABCC1	6.69203	1.29835	1.55221	0.770592	5.87508	5.01779	5.39257	1.18967	11.4199	1.00114	11.8447	0.802022	1.0493	5.38405	4.08056	3.5982	5.19366	1.23132	5.0329	6.68816	9.72182	4.81298	6.27358	2.95721	11.28	2.12584	2.72464	9.6195	6.67843	3.68028	7.80433	4.45849	6.84378	2.0089	2.49777	6.13795	3.92516	1.54485	3.39676	9.47082	1.19486	4.47447	10.2769	6.33628	9.75694	2.72471	0.395562	4.37587	9.40416
ABCC10	20.5846	14.8154	15.0389	6.55071	9.68825	12.8815	17.6703	2.54188	13.8078	7.56875	7.9354	6.66208	8.38888	20.6662	10.781	6.59723	9.60368	8.41959	9.77528	21.841	19.0642	7.78311	14.3547	13.3545	10.0408	6.79625	26.5325	12.0593	7.94532	13.8276	8.63556	22.172	7.15111	10.7926	10.7537	13.5654	10.9056	12.5887	8.30876	40.2133	44.1257	17.056	9.37201	9.16936	22.689	15.2532	0.554615	14.8532	21.5454
ABCC12	0	0	0	0	0	0	0	0	0	0	0	0	0	0	0	0	0	0	0	0	0	0	0	0	0	0	0	0	0	0	0	0	0	0	0	0	0	0	0	0	0	0	0	0	0	0	0	0	0
ABCC13	0.0613894	0.679085	1.18557	0.0682194	0	0.264825	0	0.250171	0.165142	0.0967921	0	0.152903	0.344986	0.248408	0.0149821	0	0.0219192	0.158217	0	0.0609451	0	0	0.0167269	0.0628563	0	0.0496145	0.130945	0	0	0	0	0	0	0.162164	0.478526	0	0.227671	0.69363	0	0	0.0343605	0	0	0.0615589	0	0	0	0	0
ABCC2	0.941403	0.455513	0.875829	0.47905	3.03343	1.09289	0.503885	0.159655	0.445787	0.163559	0.693907	0.0170281	0.557606	0.0209015	3.32521	0.441649	0.718831	0.196497	1.56537	0.884778	1.22358	0.3307	0.925054	0.13123	1.03669	0.172369	1.07504	0.410509	0.348903	6.42694	0.239526	0.623068	2.4021	0.661919	0.504325	1.2245	2.08685	0.318813	0.755933	9.62263	1.82773	0.188977	0	5.44109	0.827192	0.727288	2.74732	1.22363	1.72251
ABCC3	119.697	88.4525	92.6277	41.3832	22.748	94.9442	95.5182	24.0763	33.5596	45.6377	22.0626	57.2362	87.4757	62.6637	27.5852	6.70484	47.2851	34.47	101.751	138.097	43.2479	5.08762	22.8361	32.8938	26.1263	29.3622	30.8282	30.4343	16.0469	48.5859	0.303544	65.3539	3.43879	42.485	63.7205	6.46747	71.2067	59.1767	1.71555	36.9541	60.8887	2.41854	10.9281	28.1017	41.3706	34.3968	4.35613	0.39971	90.6964
ABCC4	0.77447	0.256578	0.0852422	0.231424	2.38207	0.391283	0.174671	0.02498	0.206966	0.244085	0.355998	0.107443	0.373745	0.266516	0.224585	0.0569704	1.51087	0.0690182	2.7194	1.6615	1.23645	4.14541	4.14405	0.182542	0.903885	0.398425	0.597861	3.5395	3.87493	0.081995	7.80788	4.472	0.302739	2.14925	0.113689	0.845914	0.39343	0.282824	0.682868	0.524534	0.251627	1.12223	0.286185	1.5907	0.242307	0.187136	1.79382	0.402101	0.910419
ABCC5	9.01466	10.3961	24.0019	2.56161	14.3393	10.0386	14.7254	7.0583	8.33567	7.86739	7.32838	14.3461	12.4535	10.1893	18.3917	8.25321	13.9358	6.74632	25.1061	18.712	27.237	11.5066	31.0269	9.38731	7.21157	10.0877	8.27249	9.10608	4.91032	8.77684	15.098	14.9404	14.4307	6.09046	9.67867	13.0185	11.3319	11.7659	7.06806	13.0838	7.74439	11.9711	7.68576	7.93975	4.28775	4.76384	3.22746	7.29059	19.586
ABCC6	3.60659	5.34327	5.93534	0.354223	0.771069	5.81269	1.31495	1.81741	4.5985	4.08286	1.50545	0.982698	6.72614	2.58713	0.702707	0.37998	2.171	1.88987	3.17316	3.03845	2.14864	0.649647	2.32942	1.51189	4.55856	3.24155	1.16869	1.45231	3.00652	0.784502	0.0545158	2.52785	0.514905	3.86488	4.51911	0.424032	4.40051	6.73475	0.706407	8.77972	1.21259	0.531334	1.52954	1.83181	4.11768	2.91729	0.0672685	0.475162	1.15962
ABCC6P1	0.218707	0	0	0.1026	0	0	0	0	0	0	0	0	0	0	0	0	0	0	0	0.227791	0	0	0.256744	0	0	0	0	0.0729903	0.364127	0	0	0.756969	0	0	0.103785	0	0	0	0	1.34563	0.484523	0	0	0	0.0854595	0	0	0	0.0268542
ABCC6P2	0.415517	1.89481	0.82402	0	0.1498	0.89276	0.148892	0.045832	0.157382	0.140644	0	0.0542947	0.802342	0.461222	0.201844	0	0	0	0.514134	0.197802	0.185201	0	0.0941917	0.272586	0.445123	0	0.0650282	0.0954639	0.410631	0	0	0.218874	0	0.0945419	0.21561	0	0	0.282589	0	1.23716	0	0.291039	0	0.0704263	0	0.0503441	0	0	0.0926342
ABCC8	1.84664	0.648995	0.108855	0	0	0	0	0.0474319	0.202398	0.0897956	0	0	0.22147	0.616408	0	0	0.465101	0.586418	0	0	0	0	0	0.434947	0	0.237662	0	0.110072	0	0	0	1.09443	0.293095	0.446897	0	0	0	0.0328801	0	0.265459	0.117165	0	0	0.116737	0.336614	0.0483823	0	0	0
ABCC9	0.685327	0.372404	0.294299	0.167537	11.2693	0.487867	2.77193	0.317654	1.00176	0.385347	1.27361	0.0353767	0.0558943	3.3745	9.86281	4.76911	2.29438	0.313789	3.22761	0.220721	2.43265	12.1196	2.09219	2.17288	2.08632	1.36433	1.54023	0.701368	1.71887	0.654493	5.36751	1.0193	26.6087	0.286191	0.125153	12.9628	0.142024	0.253553	5.74072	0.446415	0.217739	6.74772	0.951101	0.85574	0.733872	0.465633	6.73566	7.02591	1.82112
ABCD1	8.54188	4.38337	6.80918	10.7917	6.6825	4.38501	7.45625	4.17045	3.77034	4.43253	4.42346	2.99507	4.31677	6.21496	7.84841	7.95465	3.0682	2.87924	5.85699	10.1479	9.99936	7.71504	6.72346	3.85703	6.67835	4.29565	5.51899	5.80842	7.84903	21.0273	11.9546	14.1451	6.57608	3.6405	3.36247	8.63305	5.22365	3.49376	9.04046	7.35671	3.95811	14.593	5.73309	6.4499	4.65627	1.73384	2.68126	13.9765	10.4055
ABCD2	0.0513694	0.0545196	0.0824148	0.245266	0.51922	0.108188	0.562603	0.197114	0.153861	0.113017	0.108927	0.0618116	0	0.23243	0.896142	1.82343	0.217311	0.201698	0.340789	0.00637801	0.0927223	1.31994	0.0787651	0.171427	0.126927	0.221465	0.0483169	0.476736	0.334774	0.0926067	0.0821199	0.181384	0.873164	0	0.0133411	0.7193	0	0.0412681	0.401747	0.162508	0.0456972	0.255588	0.194744	0.553302	0.124881	0.0169429	0.169105	0.473991	0.0330356
ABCD3	12.7198	19.2557	38.1554	11.0913	13.0173	34.4304	21.8888	16.0584	39.7324	16.3884	24.8728	7.29922	27.3231	13.4551	21.3299	6.93989	17.5491	17.3157	12.3806	11.0985	21.8895	13.9719	26.8377	11.093	23.0449	14.999	13.6229	19.6765	23.7609	11.6105	18.36	15.2926	11.9755	18.0511	37.2929	13.6405	25.9672	43.926	14.8173	23.8268	14.9544	21.0375	21.1906	23.1854	29.4653	10.6393	4.02848	15.4407	11.425
ABCD4	40.6607	26.5362	41.7579	20.057	29.2286	23.7286	29.1405	21.1981	19.4158	17.1703	23.8798	14.1826	26.783	28.9683	35.5598	14.2709	33.3974	25.1731	40.0102	25.7426	41.7948	24.1798	31.3191	20.6153	29.6211	21.901	21.2265	20.723	11.5007	29.4326	21.5147	30.3882	21.9772	15.1134	23.7859	30.6351	16.6161	35.7256	22.9642	20.8103	11.6446	27.8518	20.4138	20.6095	32.7051	23.4564	22.2418	22.9223	20.85
ABCE1	14.8266	3.2345	2.35736	9.07898	21.4729	28.3047	45.1296	9.09942	21.409	20.0131	61.0907	2.58646	8.39338	9.5737	19.6684	12.501	17.5259	7.57584	33.2173	13.347	20.4967	15.4059	31.0811	14.02	55.4506	12.8479	16.121	28.3901	32.3982	27.8904	22.0496	13.6733	13.2613	6.96399	12.5341	22.607	25.9777	9.94178	15.5002	28.127	13.4136	15.374	48.1745	34.4955	30.3436	15.1787	8.21075	13.7546	19.4634
ABCF1	0.945893	0.64931	0.748918	0.777233	10.6466	10.2854	8.05888	0.910113	19.2716	13.2	21.0062	4.88119	8.95798	1.32172	0.966858	1.20513	7.28034	16.5502	7.62689	16.5852	1.20613	13.2328	2.63589	10.9066	3.19038	1.58974	16.3769	20.9636	2.23127	1.31439	15.7965	8.6505	1.63982	12.1193	9.39176	11.7232	10.6005	2.10173	12.883	14.893	0.711652	2.38767	12.7894	17.287	3.38261	4.41	2.37962	0.656597	17.6738
ABCF2	12.4608	3.74305	6.68779	5.30523	11.8148	11.2886	13.2173	7.23359	6.9213	10.5971	10.425	2.34277	6.87041	6.50564	7.78538	5.08238	8.91683	8.75247	9.94495	12.6172	15.5457	8.64999	21.4934	6.80509	26.7426	9.42152	13.3441	15.7534	13.3367	15.2613	12.8527	12.1749	7.8983	9.80323	6.90779	15.8433	9.66854	5.60676	8.79584	20.4197	10.4222	8.55156	15.8671	18.8377	8.36616	13.7643	3.81216	10.6308	18.2286
ABCF2-H2BE1	3.05715	0.0517181	2.0531	0.752588	5.13962	5.0335	15.9794	2.2512	6.07298	6.30148	8.71487	0.111809	1.24418	0.466536	5.85916	4.63579	3.9104	0.154102	6.0185	1.25685	6.72532	4.49475	6.88225	1.92747	10.7985	1.79522	0.15469	9.8711	9.33936	4.69096	7.11668	4.81742	3.6946	0.679915	2.60812	3.59812	5.00868	2.50191	4.56305	3.80703	2.44347	4.09917	7.2817	10.6061	5.95354	0.128104	0	2.6096	3.96874
ABCF3	50.5598	27.1127	33.8735	17.9152	24.912	24.985	28.2727	18.8859	24.1897	26.6903	23.0853	29.3392	37.8943	33.202	27.569	17.4774	31.3362	26.785	30.8124	77.1338	48.7301	20.2566	47.4538	35.8918	24.0717	30.5084	25.6955	23.6225	22.8369	27.4773	17.4179	49.0013	19.4457	28.7463	20.4856	23.4109	29.8712	21.958	16.8903	51.2663	23.9844	21.6259	24.7534	22.4225	21.751	22.2284	7.16474	19.2832	50.9105
ABCG1	4.05501	2.98135	14.3953	9.5341	6.24764	17.558	16.0398	10.7075	16.529	8.85332	5.6104	7.43246	9.98272	3.93174	6.49309	14.7813	6.42352	7.95582	17.5033	4.56538	21.4631	5.37406	14.8864	8.29144	13.4253	10.73	3.4961	9.27126	26.3179	10.0107	2.21009	9.11829	4.71702	11.8149	19.6638	9.04014	13.4581	11.0893	5.1124	3.39703	4.77355	1.94118	5.48352	7.38428	13.0777	1.52509	3.39767	4.83581	5.24589
ABCG2	0.160502	7.34463	25.668	0.138281	2.78513	1.94536	0.526666	3.29068	1.18526	0.320395	1.14668	0.816383	0.555093	0.571837	2.48555	0.463086	0.519022	4.93384	2.0369	1.15091	0.373936	1.28813	1.55779	0.283429	0.316233	0.589147	0.221957	0.951044	0.166688	4.70121	0.120805	0.253537	1.43733	1.26617	9.09159	1.05895	2.32501	4.10786	0.133978	0.142536	0.0826548	0.536997	2.17951	0.299492	0.776352	0.12165	0.607019	0.230568	0.374536
ABCG5	0.0271194	0	0	0.221169	0	0.0603813	0.0227868	0.0097712	0	0.150046	0	0	0.14043	0.0528081	0	0	0.0651028	0	0.191355	0.016978	0	0	0.0248062	0	0	0.089365	0.224854	0.280006	0.000270613	0.0941753	0	0	0	0.0481631	0.151535	0	0.120967	0.04686	0	0.0255824	0.0485151	0	0.156476	0.0220387	1.12094	0	0	0	0
ABCG8	0.111677	0.107029	0.24928	0.0189257	0.0854593	0.237777	0.156289	0.0773762	0.121025	0.0504426	0.702354	0.0410753	0.0496905	0.0374969	0.366382	0.157138	0.11603	0.0488588	0.167592	0.0727481	0.253808	0.122817	0.0571723	0.122836	0.118968	0.0538268	0.104647	0.118952	0.0739407	0.0318978	0.0399749	0.235698	0.0473198	0.0369743	0.218842	0.131382	0.153343	0.246989	0.169591	0.332494	0.0494428	0.155408	0.328063	0.16965	0.153914	0.0607223	3.28329	0.061094	0.271448
ABHD1	0	0.71126	1.0066	0	0.164317	0	0.250914	0.305065	0.699085	0.168086	0.704374	0	0	0	0	0	0.282035	0	0.452422	0.176257	0	0	0.271504	0.814479	2.07443	0.491432	0.634306	0	0.590185	1.83572	0	0	0	0.470116	0	0.00565462	0.49642	0	1.53177	0	0.520705	0	0.244039	0	0.220009	0.285352	0	0.644109	0
ABHD10	9.16612	5.92279	6.74644	6.24847	9.35612	18.0352	21.3242	6.42188	27.8702	9.24979	25.0242	2.38407	9.09234	7.67611	17.4601	7.94164	9.69472	8.66752	24.1329	6.84526	12.0551	10.9201	19.2402	10.1208	12.25	9.91057	10.0149	14.0796	14.8733	16.5644	9.19293	11.2385	11.9713	7.8245	10.5754	10.2176	9.85939	12.1148	9.83029	14.3216	9.21388	14.9089	19.437	15.3363	12.8997	7.08381	4.40094	12.9802	12.626
ABHD11	97.1667	60.0425	73.0949	44.0238	29.0526	88.815	38.1997	35.0948	43.3417	78.028	70.542	32.8553	58.7188	52.0445	50.5289	4.53649	68.2164	54.7407	60.0175	126.664	53.6404	5.81121	54.1197	29.6224	46.4272	62.7603	24.7675	89.7204	66.9425	86.4868	9.61105	87.373	10.1955	72.485	87.1655	5.82529	94.7085	53.6894	11.3157	61.5078	65.3094	14.5497	60.2301	47.8463	122.099	166.916	3.26214	16.8529	71.3047
ABHD12	27.1796	40.9161	81.6781	35.8628	38.6738	57.4435	39.2	43.6238	56.8098	68.3797	41.8383	21.6489	44.6674	31.6131	29.7669	21.7097	31.8707	42.6912	58.9157	52.3044	56.1434	24.8639	64.0543	22.1119	105.295	28.6917	34.0528	60.5193	127.517	44.0822	29.88	60.2368	32.7518	88.6652	38.5357	29.1059	59.0313	46.3853	24.266	26.2703	26.601	27.5368	43.0974	48.8418	44.2747	47.7859	22.519	30.5432	63.1398
ABHD12B	1.57674	1.57207	1.09326	1.16837	3.23499	4.78652	72.3581	5.09194	1.45613	17.011	15.5443	0.819819	0.703991	1.57325	4.64961	0.654913	3.06312	2.89024	0.86228	9.03924	4.17995	2.06099	6.11383	2.32932	0.985312	1.73634	23.0582	17.3284	5.8639	1.97151	0.575055	1.23986	2.21357	0.84537	0.898984	2.97298	0.606495	0.923131	1.59498	2.0266	1.10397	3.35751	11.2288	21.5045	5.57866	12.3298	3.00975	3.8167	5.73997
ABHD13	2.16091	2.08866	3.9495	4.22286	4.15642	6.42834	9.27611	2.77423	8.83497	3.77048	6.18187	0.68667	3.29811	3.16508	5.95527	4.22598	3.786	3.18259	10.2934	2.33506	5.72659	5.50917	8.71127	2.47076	4.50909	3.835	3.81912	4.75481	9.04488	4.30457	4.2972	3.52867	5.42168	3.95853	6.72862	4.2789	6.42548	4.61088	4.40238	5.67836	2.08589	5.09918	5.5359	11.5304	12.4886	1.65041	2.55356	3.72867	5.88255
ABHD14A	11.9644	7.43654	6.10873	8.76946	19.6842	10.8926	8.7599	14.9771	14.4628	12.8489	22.2968	3.01371	10.4014	18.0004	26.7872	11.5696	12.6941	19.3816	23.4769	14.7521	11.5217	15.2595	11.2822	14.4828	18.6047	14.2346	8.19993	14.3219	10.1706	8.27797	12.9992	13.8209	16.4498	7.46087	7.48269	17.0982	10.0394	14.9493	23.2757	9.81458	6.57592	23.0532	23.4036	11.1384	17.7574	9.64605	21.866	33.3761	9.4312
ABHD14A-ACY1	0.66496	0.71904	1.18066	0.325353	0.751032	0.750762	0.613111	0.104498	0.946531	0.501046	0.823893	0.84466	0.364289	0.98131	0	0	0.871873	0.427727	1.89078	1.39917	0.785371	0.234222	0.151042	0.757341	0.936967	0.178701	1.5188	0.235388	0	0.170924	0.108813	1.04368	0.258812	0.325687	0.448949	0.165015	0.984181	1.62728	1.45103	1.06001	0.127876	0.595984	0.912155	1.08008	0.606816	1.47191	0	0.136651	1.21534
ABHD14B	55.2125	26.2003	26.8626	26.2583	44.1224	43.0556	30.9393	37.9395	43.529	59.4185	57.4299	11.9236	50.6542	28.8457	42.8119	13.2006	38.4954	50.8917	51.2525	48.4499	40.1655	18.6304	27.4082	40.1303	62.388	42.0604	29.3888	47.1182	63.4138	44.6444	30.0274	52.2841	27.4923	48.6035	49.7501	28.7501	60.8026	56.1248	35.0592	35.6214	28.3091	30.6928	54.7967	23.7661	32.0791	20.6101	18.3642	39.3843	49.1722
ABHD15	12.9536	5.05311	7.86357	2.95739	5.3137	6.65894	5.77641	4.27277	5.24981	5.22945	6.84616	1.43455	7.21867	4.48525	4.54352	4.39217	4.01285	6.72095	8.14454	11.1076	7.37582	3.16998	4.6109	4.88417	13.9959	5.38995	4.59677	5.55221	6.99	5.54417	2.01064	12.9296	6.94791	4.94667	5.64441	2.58858	6.92247	7.65819	1.4549	13.8902	0.863131	2.22193	7.24744	5.21172	5.68689	2.50242	1.1336	2.5363	8.36894
ABHD16A	2.87597	0.937002	0.976064	2.064	1.41352	2.15732	3.30371	0.085476	2.23472	1.26819	0.988688	0.985231	1.16074	2.91484	2.77039	1.8577	3.64515	0.330006	9.16143	2.49283	3.13903	2.20199	1.91653	8.63428	0.93425	0.664706	3.51323	0.724319	0.122504	0.246113	2.27558	1.5933	1.36075	16.5026	3.42082	4.05255	2.6823	1.7471	16.8562	2.18449	0.756149	1.62206	1.19893	1.12514	2.20936	2.47172	1.29342	2.38559	3.02912
ABHD16B	8.62032	2.59828	1.92185	3.77192	4.70907	3.73126	5.60816	2.22453	3.25759	2.85604	3.2682	3.52811	1.93649	4.38591	4.23096	3.78798	3.89883	2.67122	9.20377	14.2085	3.54264	2.22927	5.93149	4.22856	7.46609	4.44202	8.6591	5.25478	9.87347	5.29198	1.36119	15.4123	2.74648	4.00439	4.96618	1.94768	10.8521	3.49736	1.82804	15.376	5.96043	3.63667	5.07887	2.55193	11.4133	6.74054	0.703508	2.43533	11.1252
ABHD17A	214.422	44.2723	50.8272	51.7617	73.8683	44.5137	52.5934	54.5306	56.4255	43.6112	43.4074	36.171	56.8032	69.2761	69.8364	47.3865	59.1633	67.9829	64.484	218.667	53.9929	41.6918	72.7245	56.8563	52.9461	71.5937	69.0439	56.8698	64.23	69.8029	74.5226	193.384	90.0569	40.5605	35.6078	59.7145	38.1077	46.2189	66.4084	180.443	39.2461	79.0661	58.7699	40.7608	81.7965	48.5945	60.321	88.8636	142.629
ABHD17B	6.90435	3.4132	14.695	6.59176	6.56171	12.3368	13.0543	7.00886	27.7148	9.47986	24.1898	2.67385	7.00839	6.0098	10.7503	6.27735	9.74369	9.455	16.7449	3.95093	10.0336	5.82673	12.4305	3.53926	8.84645	10.2134	4.61585	11.0583	14.9434	6.51329	3.39685	13.6407	10.3296	5.18814	15.807	3.71172	9.79671	17.7214	1.4209	10.1829	4.31164	5.04616	23.842	13.6245	19.4485	3.30885	4.95151	2.98519	8.31543
ABHD17C	36.9256	29.6495	94.0589	43.8041	15.1242	61.4887	9.43628	51.9938	74.3947	20.806	69.9822	20.5061	56.5031	16.7915	10.9803	3.40018	36.5742	40.2644	32.71	31.8646	23.4037	4.77259	25.4483	22.6544	43.1631	36.5964	35.1228	30.3503	68.8623	39.4294	1.95851	30.1244	2.6809	35.4433	85.2073	4.18358	56.9185	80.2024	2.78341	49.3012	21.7403	3.91893	64.1006	38.1738	66.0858	10.0599	2.05066	3.1241	32.0675
ABHD18	3.98153	3.45276	4.71896	2.43822	4.33004	4.63622	6.04627	1.55512	4.75761	2.97383	6.58441	2.19271	3.30186	3.37865	5.37293	4.19052	5.45644	2.24837	6.04721	3.59498	3.20158	3.97353	3.05062	3.56494	5.20687	2.75923	2.13473	4.05707	3.93094	3.33715	7.84842	2.82314	2.97163	1.74825	4.31708	5.97693	5.29723	4.25707	3.56239	6.5035	3.29962	3.54233	7.13744	5.41613	3.81719	2.57589	3.02035	3.47324	3.33039
ABHD2	8.4621	4.18014	14.996	26.1116	25.3558	16.1761	40.8256	10.223	25.3111	4.78884	14.2559	3.64886	12.69	6.13822	10.0785	10.8254	15.9651	5.62889	67.6102	7.34782	16.5301	13.0728	18.7838	5.38271	11.8794	15.2375	11.0065	17.2216	29.8307	20.153	17.6074	15.9952	15.7102	6.42105	16.2051	28.3798	19.7485	14.6663	8.36243	24.2713	16.7613	8.20909	14.2038	24.3839	19.5947	2.31164	4.48727	4.358	17.2112
ABHD3	27.0267	62.9657	126.835	28.0317	11.0752	47.0806	29.9984	47.9612	49.3222	15.8168	67.7269	29.3655	46.3446	22.5866	16.8146	14.0404	33.9404	38.6687	14.6416	26.1655	25.8544	11.0264	18.5334	18.2205	15.4408	26.1961	17.3737	19.0671	18.0815	19.9093	5.22278	18.133	11.1894	22.055	74.0328	8.12078	39.7095	52.9557	4.46416	12.8125	7.13767	6.12564	41.2319	34.686	25.9134	13.8563	7.67537	4.72919	7.7242
ABHD4	9.87057	13.4375	11.1183	8.13852	13.8992	6.64542	18.4863	8.47883	8.52869	7.07465	7.74105	2.8351	3.12759	6.31911	15.8154	9.69691	8.79131	5.99584	18.861	5.50576	12.9781	15.7481	11.0348	4.78257	5.63408	9.53438	7.79712	9.02879	4.90387	10.4579	17.2215	10.0222	18.7153	7.23718	6.53909	23.881	5.0355	8.09673	9.89809	5.01247	3.63999	13.4613	10.4638	9.3277	13.7848	4.1503	8.33151	15.4886	6.02995
ABHD5	5.77976	4.98865	14.0909	11.2396	14.8874	7.23626	10.0473	7.38048	14.5864	3.93662	9.46921	3.32065	5.55279	5.40189	9.77399	18.6383	8.26807	7.08528	7.0693	7.12442	9.87686	14.3071	13.1123	6.18006	11.3585	8.97702	4.88251	10.8819	9.58464	9.55503	10.0553	7.52085	10.6691	5.05148	11.8348	10.8617	7.52306	12.7774	6.0229	9.91651	4.6219	7.09141	11.9668	13.9521	8.38331	2.68179	5.92287	4.66051	6.03295
ABHD6	4.90154	5.71165	12.8581	3.45441	8.19378	5.61251	10.3236	6.13755	3.98292	6.96371	5.86894	2.58464	7.35999	3.38821	11.0971	4.98535	7.27909	7.19959	11.2354	6.37482	6.85959	9.32967	6.44311	3.38812	5.45174	5.08799	4.46221	7.69074	8.46979	6.03949	8.2044	5.45244	5.3761	3.41533	5.97964	8.1447	5.57951	8.43475	9.28681	11.4567	5.17813	9.28957	5.07661	7.02319	4.11725	2.11391	11.0076	8.22072	4.90838
ABHD8	7.54074	2.02316	1.05698	3.81131	10.1699	1.9481	9.26007	4.88641	4.62119	1.6503	3.90951	0.838267	1.36219	6.75796	13.5805	6.28086	3.28837	3.8103	6.3345	6.21374	7.22876	11.0982	7.4625	4.73408	4.78376	3.95938	6.18294	3.4766	3.56914	2.23735	9.95097	9.11932	10.8012	1.77853	1.47302	8.46609	1.5854	1.82187	13.294	4.06804	3.88773	11.9421	3.39926	4.18801	5.13505	1.88087	5.83989	17.5268	5.88506
ABI1	14.7532	12.8092	25.8117	17.3169	22.655	27.8087	45.529	17.6951	28.6864	18.8207	25.7231	7.29204	18.8762	14.6596	23.6861	21.4053	18.2732	14.0783	26.1672	11.6842	24.3816	22.7598	27.8811	13.8286	27.362	17.0151	11.2201	25.319	20.597	15.7773	22.1335	22.0983	25.8963	17.9317	26.3184	20.4382	18.7453	27.8041	14.8738	22.1589	15.07	15.8813	27.5212	28.0991	27.0645	15.0587	9.16627	14.1144	18.9933
ABI2	7.50245	1.8666	1.8984	4.36371	16.1144	5.76145	22.4218	3.57417	4.71162	5.03602	12.0536	2.18479	4.00185	6.60415	17.0081	8.49357	8.29023	2.68317	23.1455	5.92284	16.9785	18.6941	16.6531	5.51252	17.5412	4.74921	9.58808	6.82733	12.2031	10.4609	19.0524	9.59461	20.7002	2.78354	5.80314	22.8412	13.1849	3.42576	17.9001	10.4914	6.56108	17.8131	13.531	15.3196	4.76591	3.1084	7.97455	18.3528	14.7209
ABI3	14.0673	2.93859	3.13142	5.46109	9.57834	3.1562	15.4597	11.318	5.73114	6.89151	4.00884	3.33919	1.58564	4.22229	7.97396	10.7236	8.05601	7.83367	8.78262	13.6524	8.55906	8.25226	9.53193	10.7412	8.06532	13.4787	8.03992	14.079	9.36154	5.63409	1.64121	21.8562	13.7376	2.50516	0.472783	6.82429	0.884991	3.23615	2.20648	10.0393	3.13318	2.41209	7.37107	9.19935	2.95741	0.611422	0	0.897683	7.26629
ABI3BP	10.4316	3.13699	5.40981	8.56765	59.4034	5.31934	16.9789	20.9648	4.55669	1.67268	6.29374	1.75329	2.74469	29.6757	95.6093	32.2288	50.6063	6.67349	8.06452	13.725	6.77563	18.349	14.3524	10.59	4.17636	12.6666	4.50713	4.0254	1.54324	1.48726	36.925	7.87349	62.8007	1.20309	3.24027	49.3872	1.51988	7.72788	46.8538	2.43662	6.30076	37.0009	2.44523	10.289	2.35573	0.941309	21.9915	27.7694	2.46846
ABITRAM	10.791	7.39937	13.523	10.1372	12.0804	15.624	17.3346	5.82562	16.3497	17.1229	23.7964	3.04656	12.9611	8.13207	10.8142	6.10615	10.7764	8.47653	14.1781	9.35495	16.1597	9.5733	19.403	8.27331	9.26485	9.4476	8.51507	10.1631	14.618	20.8544	17.5154	14.414	6.67211	8.62965	16.7266	17.7349	16.7772	15.0454	16.2635	15.0643	13.7285	14.7527	18.0542	13.7167	15.8687	11.8929	7.48746	17.2041	8.63112
ABL1	27.2702	9.68037	10.7771	11.6769	43.7953	19.8035	26.4157	14.7327	25.4477	23.9111	22.7488	2.85089	18.0297	18.8651	33.8547	20.108	27.3836	11.3839	25.7141	24.8702	31.3109	40.022	27.5283	18.3593	20.3903	22.4798	17.5771	22.5054	24.7666	18.4374	66.3389	38.8507	41.4052	7.13546	17.0596	58.4329	23.4511	20.6165	89.7641	33.3263	11.6101	48.5907	24.8008	25.5516	14.9568	10.2278	19.3367	44.9245	26.1126
ABL2	2.98844	1.00926	1.35309	1.91472	7.63145	2.57658	9.368	1.44308	2.95966	1.59145	4.39537	0.884406	1.26084	5.01544	4.89426	5.8485	5.72414	1.08078	3.95004	1.85301	8.64358	5.179	7.17828	2.85772	5.44648	2.30302	4.45596	3.24262	4.43206	1.85279	6.02291	3.93287	8.93601	1.0789	1.69512	6.8573	2.86422	3.23229	5.16725	2.86777	3.86036	3.46294	3.64937	4.15056	2.73263	1.54799	11.1727	1.78649	3.62046
ABLIM1	22.7283	14.6236	20.5344	12.9123	30.2422	31.5508	20.4153	16.9509	53.4827	15.739	82.3575	6.6537	29.2951	17.4404	19.3726	5.3929	44.4761	13.6222	71.4334	17.2994	17.7177	11.1054	25.4434	21.112	29.3016	20.3247	7.34632	21.1236	38.2505	14.2563	9.06608	18.9704	15.272	16.279	25.4426	15.9387	24.6551	34.7125	3.74262	33.7151	15.561	6.8616	63.1234	21.5339	40.728	9.28741	4.74535	1.97398	45.3787
ABLIM2	4.82786	3.40072	5.10777	6.15483	10.9918	9.37978	3.72728	3.15356	8.82005	8.50455	6.37046	1.21204	5.40896	4.0288	5.545	1.67822	5.2274	5.57775	22.9765	3.56311	17.0755	5.08464	7.91891	7.27111	16.7474	7.48284	6.35215	8.19528	17.1606	21.9152	4.65188	12.0885	2.37345	12.5107	10.9387	4.97066	20.6134	5.49197	3.44602	32.1044	5.16017	1.02696	5.00882	14.7456	12.0862	2.62436	11.6194	1.28399	10.2262
ABLIM3	2.91069	0.949788	0.790968	3.28043	13.9195	2.17539	2.73775	4.48053	1.95245	1.48389	2.19794	0.544963	0.56082	3.40085	9.54056	3.83279	5.6473	2.29775	9.04886	2.68538	4.37379	10.001	5.21056	4.92718	1.674	2.29463	3.74938	1.81656	1.14021	2.4661	5.44962	3.9009	9.832	0.721464	0.376738	12.878	0.474948	1.5256	5.60739	0.946292	1.363	6.93934	1.88884	2.25942	0.743108	0.811589	4.02653	3.68017	3.83588
ABO	74.6546	27.9361	33.7996	5.44202	6.76789	34.7838	2.3419	17.3782	28.3645	13.0644	30.5201	9.58587	32.9079	12.2917	12.4492	0.651026	34.9572	19.8589	37.639	35.6104	14.3034	1.67817	9.43699	18.7646	7.85798	20.4256	6.15937	13.2174	15.2534	0.882859	0.475965	37.2833	0.7442	9.71669	26.6731	3.0886	21.2045	38.0156	0.795677	44.2926	6.56078	0.39977	16.7277	7.05328	26.0275	5.76347	2.18577	0.149108	16.5991
ABR	64.6344	14.4235	21.7623	10.4046	9.39999	12.365	11.5301	5.97847	14.173	3.19695	7.57797	9.3055	14.2	11.3125	15.5937	5.19166	12.6685	8.64053	21.5452	43.4148	8.41859	5.07563	15.2991	8.78078	5.90511	15.8939	12.6653	6.68682	19.6754	9.04	3.2881	53.581	9.32248	6.32922	11.3942	5.62384	15.8584	15.9249	5.01181	61.2663	7.12716	3.45388	6.51891	26.1492	10.1915	6.30827	2.7187	4.75052	39.7758
ABRA	0.217482	0.0584793	0.057045	0.0743624	0.467803	0.0522456	0.0778183	0.048851	0.0509401	0.0130301	0.0203169	0	0.026701	1.31657	0.42445	0.0315377	0.444785	0.0254926	0.0747475	0.030689	0.0172077	0.13723	0.0423598	0.0172106	0.0218313	0.106986	0	0.0151992	0.01656	0.0178822	0.131613	0.0658466	0.703654	0.0274929	0.0485223	1.54307	0.0171846	0.0200118	4.61243	0.10922	0	0	0.0614016	0	0.0337024	0.0136072	1.9239	0.365076	0.0319747
ABRACL	58.1559	97.8323	183.732	67.8417	32.9576	119.8	120.056	99.7586	92.9386	98.8653	80.0026	27.0356	93.372	49.26	30.1658	32.5817	62.8304	101.536	45.5859	55.1643	77.4584	32.1142	105.755	50.17	135.166	54.0431	57.0229	113.144	127.67	114.211	8.04104	62.9526	37.1186	158.302	118.336	18.9611	108.048	163.071	13.3934	98.7759	79.014	10.4097	81.1801	107.815	115.638	67.3841	7.77315	12.6808	63.8483
ABRAXAS1	3.22794	2.0368	2.81804	4.9471	7.87041	4.80506	10.0394	2.38052	5.82033	4.56065	7.66652	0.835335	2.95894	2.92837	11.7162	3.10206	5.7328	3.15748	12.8287	2.21966	2.27462	9.28377	7.692	3.27251	7.70709	3.56115	2.13997	4.747	3.41166	2.48114	15.3628	3.40612	8.42752	1.25714	3.26743	11.1158	3.90423	3.32915	11.3335	3.38231	5.06013	12.5758	5.98876	5.60008	4.34905	1.23439	19.1216	8.40353	4.38748
ABRAXAS2	4.77026	3.22075	5.05997	3.01726	6.36135	8.17237	12.2047	4.26113	7.58565	5.73746	8.92753	1.48026	7.083	3.91419	7.29964	4.75851	3.87828	5.14208	10.0327	4.53267	9.60502	6.1673	8.11353	5.78401	9.76314	5.44247	4.4091	5.82158	8.36475	7.01806	10.2517	5.01641	6.46416	4.54657	5.8777	5.84716	5.307	6.30901	6.32852	8.24692	2.91411	9.18415	9.49694	6.37728	8.63039	4.66122	3.58383	6.63529	6.59789
ABT1	12.9027	5.1789	8.10171	8.44936	8.60733	6.16877	11.1202	8.59441	17.1012	8.66897	15.9718	3.51933	11.1062	7.98843	8.24637	7.02296	6.46305	12.2131	10.5466	17.8972	10.8318	7.7619	15.5714	10.7392	19.9988	11.5867	9.80722	17.4301	21.2058	10.1002	7.9114	20.7471	9.14134	10.7578	8.42797	6.18707	10.7099	9.58961	8.22942	19.4508	4.05692	11.0739	13.7579	12.339	28.3035	4.69461	2.16483	8.26463	18.1883
ABTB1	42.2722	9.46748	15.8868	23.2753	37.3255	16.3914	16.4311	11.5364	22.3069	16.6624	15.564	6.99997	13.4136	32.9784	45.163	29.8726	22.8246	13.2878	41.4198	30.0598	22.3773	26.8059	35.1222	22.5868	9.99717	27.4688	14.5578	19.1991	12.606	16.5258	42.6724	44.5865	45.9213	15.1813	16.519	27.0833	18.6032	12.9995	34.241	37.7234	12.6694	44.9706	14.677	10.6568	15.6002	6.83212	10.0473	44.2753	37.2371
ABTB2	3.50942	3.34877	11.6704	3.17613	2.55027	3.25745	5.37461	2.93249	3.81651	2.71138	1.46933	5.87143	5.07332	2.55253	3.14492	1.21272	4.14314	2.44889	8.09035	5.71533	2.85053	1.36059	2.7954	1.26016	2.52827	3.88392	2.8162	5.27105	2.67992	3.81681	2.64967	6.75929	4.22066	4.16963	4.17595	2.96878	2.85424	5.97058	1.47946	5.4421	3.26277	2.22917	1.29659	2.36688	1.70294	2.04401	1.15437	1.69256	2.47063
ACAA1	74.5638	109.632	135.385	57.478	42.7029	62.9237	31.4432	74.6115	62.3164	37.6395	37.5593	44.109	78.3892	60.8019	45.1672	28.2019	70.8457	108.75	72.1697	122.801	49.7346	31.3594	71.67	48.5388	32.0051	64.5667	43.1447	39.2071	45.5938	50.0035	36.7217	67.2858	42.3656	93.6599	85.0552	41.2975	74.0808	92.8952	43.2234	62.8312	51.2164	39.4643	36.1615	46.343	48.3044	58.5867	9.22688	43.8496	44.9506
ACAA2	73.0088	85.8024	267.535	26.0569	69.5895	135.971	46.3707	129.386	41.6785	63.6852	49.0036	26.51	96.9637	43.0994	42.7931	23.4041	45.089	71.3642	79.8838	68.7479	51.5893	40.2042	59.1593	34.2975	53.0435	45.7751	24.0783	62.4451	44.7382	68.1934	61.821	44.0585	30.8561	115.761	171.051	51.9447	102.768	171.236	70.8343	68.4487	33.8739	53.2684	46.1423	118.878	35.7816	21.89	21.0721	74.9423	25.2546
ACACA	4.5876	4.11884	3.18581	2.64319	8.10488	8.14256	2.91122	2.35575	5.5073	5.99097	18.8096	1.66807	4.958	5.47781	4.91397	2.94035	4.97689	5.14103	3.1856	4.35982	6.51164	3.2479	6.52055	4.19979	18.6335	3.38315	5.94358	12.2977	6.27505	9.33069	9.3858	6.18585	1.45847	5.31666	3.92275	8.23434	8.28364	4.67591	6.94771	3.28176	2.37269	6.59862	16.411	8.88904	12.4103	3.86887	0	7.00991	8.90432
ACACB	11.7569	9.27751	13.9212	4.49106	47.4487	6.74521	9.31806	3.38009	5.99572	4.1479	5.47029	1.368	6.76559	9.26808	28.4033	8.41858	7.02936	3.12076	16.4209	7.07812	10.3946	21.0287	11.8121	5.26429	6.3936	6.55548	3.4187	5.3927	4.91659	1.29902	57.8577	15.2267	11.6954	4.68853	8.23139	35.6099	5.61385	8.7227	32.9473	12.0551	9.00817	43.1364	4.0905	8.61467	4.55785	3.45874	18.868	36.0549	6.60282
ACAD10	17.4454	10.1202	10.6981	5.88661	6.55478	9.5327	12.1887	6.41041	9.59415	9.54054	11.4285	5.67161	10.9712	9.76295	14.2952	5.42977	10.8394	11.8546	14.5393	12.9565	12.1367	7.24704	11.517	14.0324	13.6824	8.16613	9.21005	7.31453	5.90566	7.63723	7.8774	11.5158	7.25988	9.50099	8.62028	9.79009	8.7595	9.8694	7.40546	7.69195	5.16813	7.50092	8.4204	7.85028	7.50508	8.22466	3.49369	8.35818	9.36086
ACAD11	6.19518	6.13029	4.35671	2.86395	8.62413	3.26441	11.9586	1.8232	4.12227	5.34749	3.71587	2.76599	2.48367	13.456	13.2528	7.70937	6.62888	2.60787	14.439	5.13566	15.1342	15.1702	15.8985	6.34208	5.19773	3.67788	5.95511	3.40946	2.21981	5.78117	19.7758	5.56084	5.96141	1.87215	3.23577	15.9027	3.50553	3.27916	13.2195	2.6066	4.60425	19.6948	3.2299	6.32504	2.28215	8.14212	4.15841	19.0778	8.34492
ACAD8	17.4178	9.29528	12.9917	6.85998	16.1344	12.6463	15.5688	8.81187	14.3437	9.56198	11.1855	5.47215	15.5827	14.3174	14.0648	22.8207	15.5756	12.2216	15.8488	15.4555	10.969	18.9209	12.6376	12.3319	14.7934	13.2181	13.8586	11.0175	9.49868	11.0517	124.765	17.8434	12.8607	10.5534	12.094	83.1057	13.5849	16.1994	76.815	10.2042	8.71135	28.9827	12.6871	12.3728	14.385	6.80573	10.9517	42.1166	8.78312
ACAD9	30.9692	9.31335	11.8865	8.74928	20.4388	13.8165	23.6677	11.2767	18.8042	27.2637	21.8742	8.12127	15.6404	19.7119	21.5848	9.22404	20.2273	12.798	30.1958	29.1134	23.9054	15.0742	36.176	15.3959	19.3547	15.4989	20.2671	27.0797	18.9599	21.0681	17.5433	27.1013	15.9486	15.0823	12.5173	18.1068	16.4953	13.988	19.9063	41.4027	9.15754	19.1055	17.3614	17.3193	15.6405	15.7496	7.81412	16.8788	29.6861
ACADL	0.425659	0.270998	0.389889	0.165606	1.27697	0.320948	0.147388	0.257014	0.410465	0.233216	0.269439	0.12332	0.075869	0.414947	0.949929	0.141377	0.36387	0.0431104	0.337506	0.324483	0.202562	0.801125	0.189567	0.0570825	0.163839	0.206789	0.23756	0.025863	0.0135734	0.110738	0.528954	0.433567	1.925	0.0360287	0.284196	0.786163	0.261023	0.244015	0.321921	0.49238	0.35888	1.88391	0.0817123	0.13213	0.432043	0.172791	1.95173	0.382181	0.373225
ACADM	15.0553	7.95755	19.6	11.2293	32.3049	14.8	22.9604	15.5264	41.1889	18.0418	44.4668	1.49333	14.946	12.3067	28.3717	22.1872	22.0487	13.826	24.1468	10.9404	17.9163	31.9094	24.4904	10.6189	25.5678	31.5036	10.4161	14.5614	14.2591	8.33057	52.4396	26.0204	37.4517	16.3852	27.1955	28.54	20.4767	27.5282	35.0637	19.3263	15.0153	36.4857	44.1134	24.1641	14.4219	3.90082	5.46244	28.6442	18.9613
ACADS	109.146	65.2803	91.4137	11.2911	23.1254	36.1173	10.8075	61.3912	32.9064	32.7203	13.8716	30.8135	74.4722	38.0043	27.3029	6.83209	41.0466	95.6292	18.1618	104.791	18.817	11.2623	19.5015	35.6951	14.8094	46.7229	17.7662	14.94	18.6452	26.6565	24.4319	36.5601	9.4396	52.5335	64.3397	16.0674	37.6409	98.3187	23.0951	18.7755	20.6457	23.0301	14.9609	26.1815	30.7784	11.0783	21.3294	30.0359	13.7715
ACADSB	5.13638	2.73367	3.88789	2.43536	9.24631	5.95604	6.1607	3.60835	8.21736	4.37449	9.04059	0.787878	5.48197	3.9327	9.57593	4.76691	7.82303	4.11338	11.0084	3.21857	5.27729	7.33167	6.43887	3.82122	9.07126	5.07878	2.55529	5.48426	7.46484	2.85732	11.201	4.17299	5.52569	2.50968	6.51445	8.04088	3.38071	10.9047	8.08479	2.85715	6.40339	8.85534	7.89547	5.3442	3.64218	1.29182	1.79638	6.78744	4.47656
ACADVL	1163.18	782.031	576.893	307.479	279.22	364.607	212.24	217.454	202.071	129.034	212.418	491.771	546.781	762.276	339.506	136.369	605.835	335.908	397.55	1349.45	350.169	221.258	367.821	279.415	111.087	441.779	414.189	177.82	155.056	376.262	373.138	548.563	248.226	347.285	404.416	459.543	410.539	506.997	331.912	391.752	397.81	428.067	222.496	299.818	117.85	428.157	463.543	513.175	501.188
ACAN	1.24519	0.441692	0.288671	0.266154	3.22943	1.10481	1.7973	0.343083	0.0598446	1.0919	1.364	0.32035	0	5.23858	3.54362	0	0.851287	0.296496	0	0.250883	32.883	1.91193	15.7024	0.861105	3.10661	0.436353	21.5255	2.23665	2.09583	7.42697	0.30049	4.68304	11.3276	2.32974	0	1.24224	0.402149	0	0.0979621	1.4289	0.181828	0	0.860913	0.127868	1.59121	3.49558	0	0.797855	12.9261
ACAP1	34.2224	8.58027	2.98008	15.3277	30.1228	10.2551	18.1086	8.95953	8.31337	7.20206	10.2709	20.2798	6.34413	38.6659	34.9939	39.7832	26.376	18.5236	36.005	30.1565	24.3294	20.2474	22.457	51.4167	13.7257	23.5314	51.7014	9.91066	11.5761	19.5189	30.3584	20.0002	34.7919	13.3484	7.44747	30.1987	7.10226	11.2384	31.4987	16.0706	12.5114	14.4156	10.105	23.9637	4.04641	7.84725	5.77233	24.3098	16.405
ACAP2	8.62912	6.15186	13.7773	5.05127	10.3453	12.6957	23.3873	6.24174	12.0748	5.03977	13.3121	2.77172	8.67846	4.36555	17.1302	11.5657	9.00881	4.00755	16.5393	4.07643	16.6715	10.01	14.5246	7.79866	8.20951	5.34042	7.35295	11.33	10.8702	7.75906	10.1903	9.51948	11.108	4.3252	11.519	13.3464	11.3049	13.8906	9.39772	12.3946	7.57678	7.14158	10.4473	10.9224	7.44833	3.28497	4.89379	6.31323	7.38894
ACAP3	99.1174	29.6559	20.8513	23.0775	54.4737	19.3542	19.3715	6.96123	15.8967	13.1139	17.2231	15.2111	22.6193	49.6551	54.6364	19.4663	42.2279	14.4149	29.2397	138.462	61.6596	37.9378	35.4901	23.3515	15.5063	21.8473	16.9024	14.8648	16.645	34.8492	84.7674	105.159	34.721	16.5747	14.5976	66.3772	36.0004	23.5468	36.4748	100.693	19.8569	57.2919	14.6964	17.6686	20.7462	39.911	11.0613	77.1613	69.5661
ACAT1	57.9223	69.5993	88.3796	16.3361	47.3762	50.0892	40.2474	51.1367	48.9123	41.9411	73.9758	15.9903	47.405	33.3927	61.7872	24.7228	61.4509	100.078	32.0293	44.0771	28.3145	43.5778	34.1731	29.2826	44.3023	44.7527	45.0326	29.9903	28.2788	37.9689	95.7237	28.9291	36.2372	69.834	74.7887	82.7169	39.8706	133.137	79.2206	46.3521	37.7395	87.9848	66.4351	44.2236	17.0774	14.6021	159.424	95.3568	20.5265
ACAT2	10.4567	70.529	53.4068	16.0329	7.61187	20.2883	11.5334	11.5831	17.7763	14.8395	16.7269	5.00816	16.6482	17.5435	9.06476	7.94447	10.6886	24.8911	4.83077	12.819	8.74182	8.02238	8.65724	5.79732	30.97	8.01754	10.662	13.2256	27.2632	11.085	6.10114	19.9542	6.63995	21.2614	13.2776	4.35157	15.2505	13.1295	4.53092	19.0292	9.24269	6.89902	15.0384	20.0214	23.1522	11.3071	1.57626	2.14369	11.2409
ACBD3	16.3087	8.23428	20.7155	20.5752	17.8179	22.8998	39.3969	13.4276	55.5162	15.2304	50.5771	3.94445	18.2998	8.92542	19.3236	18.3656	22.997	10.85	29.4886	9.61687	31.3505	17.6122	25.8074	11.7164	19.1014	19.3256	10.1051	28.1762	29.2613	14.7492	14.2975	19.1731	21.8892	11.0672	23.58	15.7797	21.1361	28.4762	11.9965	20.8706	13.378	12.3	40.8043	32.8676	48.7213	5.36203	3.15646	9.21068	18.5985
ACBD4	16.862	9.86823	9.71318	5.25568	16.0958	7.82615	14.7204	5.43518	6.56975	7.15146	7.06258	4.3168	8.28994	14.5696	14.2974	8.87818	11.6524	8.1424	21.4197	17.7478	10.7734	13.4128	9.542	11.471	10.9019	9.02028	6.26119	5.03055	4.94912	7.70906	21.2042	15.6442	14.3499	7.1947	7.74974	17.4844	13.963	11.2151	19.8526	11.5451	3.36253	20.5255	5.58842	4.93153	3.22475	3.73555	6.0637	24.1467	13.5021
ACBD5	9.92402	5.56997	11.2327	13.2456	9.00934	22.5801	22.8343	7.87015	16.407	9.53106	18.8207	2.06242	12.6437	5.56973	12.8279	8.25507	10.7194	6.68062	12.6005	4.95213	7.60222	12.0558	12.933	6.34957	16.4412	10.4045	5.93755	21.3491	14.6824	14.437	6.63875	11.4203	12.8841	7.47042	16.6643	5.83948	9.04677	21.4264	4.22868	14.3303	7.4886	6.38709	18.0961	14.3862	20.8764	5.7951	1.08731	7.3081	5.69472
ACBD6	19.8106	11.6468	9.35284	12.7797	22.9513	26.8504	29.9984	14.229	30.22	31.7501	33.0006	2.41951	12.8293	19.5115	23.4345	14.4868	17.5501	13.1351	33.3527	17.0651	34.4508	24.9977	27.7966	16.9272	26.7606	17.2237	26.4848	22.3182	33.2017	23.7132	33.756	27.2417	24.4659	16.5206	12.7143	29.613	23.9531	15.4837	31.8351	34.2074	31.3007	30.2314	31.7727	26.3842	36.0968	14.2029	26.2996	31.9694	32.7981
ACBD7	0.550086	0.374586	0.302014	0.288678	0.257971	0.569538	2.20834	0.039257	0.469745	1.24365	1.5171	0.0190473	0.259277	0.449635	0.853598	0.244836	0.582175	0.23969	0.849592	0.381198	0.925726	0.190723	1.60934	0.343012	1.9945	0.311419	1.15448	0.500523	0.519781	1.04778	0.127422	0.306184	0.278821	0.254386	0.901722	0.168988	1.63367	0.476429	0.199185	2.2184	0.868626	0.487569	0.855991	0.882784	0.413658	0.573423	6.58463	0.246964	1.79527
ACCS	28.602	8.8932	6.87533	7.32316	19.0038	18.6247	14.5981	5.3374	14.3668	8.8402	8.66936	3.41082	8.86841	34.46	27.3934	5.40102	16.3269	3.33028	27.0125	10.1228	8.31174	26.0609	14.517	20.4078	17.1717	18.0303	6.48524	4.33171	2.99411	2.95745	18.3848	13.2838	10.3761	10.2231	20.1276	32.4228	18.0438	8.16447	11.8649	9.41307	15.3611	21.5871	11.2983	6.1434	3.01479	13.9613	6.70697	17.6264	21.0772
ACD	19.4299	2.95977	4.61003	7.37411	11.0021	10.8134	15.645	5.08601	9.45453	8.61912	14.003	2.98276	2.93189	9.16797	15.5715	7.60482	7.29835	6.27753	13.5285	26.8827	13.7522	10.3045	11.4798	7.40576	18.5232	10.2864	13.7535	8.82826	24.2735	17.2023	11.5722	30.1057	10.6013	7.79104	3.8414	11.6625	9.84101	3.81738	11.948	29.527	9.19894	13.8958	17.5205	10.0557	11.5725	7.14143	7.24539	14.0114	16.0917
ACE	40.5553	14.6077	19.6106	14.0431	9.7741	17.1169	21.1832	11.2571	23.4258	8.74869	20.612	0.879837	20.0616	7.81807	11.9738	6.75274	12.1857	10.7078	12.3021	22.6758	18.6709	7.23829	14.5201	13.3956	5.3913	14.8854	14.4377	10.2771	20.9547	4.73966	0.792699	30.5924	10.2686	6.87939	20.1007	8.85703	23.7604	15.0711	1.58919	15.7301	16.0213	0.934617	13.3608	5.32329	19.2136	2.66472	3.44651	1.31922	17.7514
ACE2	2.39558	6.32857	26.1423	1.2475	1.58878	9.42587	0.421391	8.0906	3.95629	19.707	1.03579	4.92196	12.0017	2.6843	0.180188	0.136472	2.51725	3.50121	1.22213	1.58869	14.459	0.308241	13.2631	1.66626	62.7984	1.18176	19.1614	29.07	22.9757	2.58664	0.0451823	5.30659	0.0750804	10.3739	14.7783	0.0773634	11.2181	9.48087	0.121959	5.96438	1.52826	0	1.26627	26.0583	9.59544	11.0827	0.367086	0.202344	9.30675
ACER2	0.46227	0.551366	2.8103	0.644327	1.87236	3.24936	1.21635	0.702989	2.47706	0.904968	3.22601	0.21702	0.728259	0.813257	1.72191	0.954654	0.960645	0.366456	3.69067	0.258901	0.717281	1.51754	1.38729	0.495355	1.08337	0.833638	0.478004	2.5341	1.18327	1.3843	1.06597	1.02378	1.49886	0.395678	2.40652	1.81858	2.1487	2.20293	0.631382	0.390217	0.123362	1.26467	2.31244	0.934223	1.85151	0.148554	0.993601	0.646983	0.550804
ACER3	9.02465	5.62749	12.3652	4.59314	5.22436	10.394	8.39265	4.00764	34.783	3.13147	24.013	3.10757	6.16714	4.0805	9.92012	4.9649	11.4663	6.27863	5.75725	4.33861	4.21347	5.99826	4.21311	3.61245	6.24993	5.6455	6.72487	10.2358	7.4763	3.56341	4.83013	7.15437	6.52139	3.16598	11.4358	4.83287	6.64591	13.9606	4.32116	4.27558	3.50345	3.88084	15.3857	11.1704	28.2087	1.43144	4.40118	1.90087	3.78475
ACHE	6.27303	8.16795	32.7684	21.906	2.72382	10.7361	1.11181	17.0423	9.85213	6.32123	1.39363	13.2014	10.0484	16.3021	9.62576	1.83106	12.6495	11.0633	3.13563	25.8085	9.38377	4.47401	5.22977	4.36363	1.98338	6.05263	3.43393	6.81384	5.28796	6.44205	1.28479	14.0203	1.9196	7.27873	20.4877	1.67258	17.5237	15.1463	1.35715	1.7592	4.43116	1.03527	1.41554	1.97229	3.84205	19.4051	1.059	1.40721	6.35183
ACIN1	123.542	76.804	82.4069	38.0748	123.997	88.0786	102.813	34.7782	65.6689	44.8475	89.8267	67.4877	86.9275	117.493	123.606	65.1419	109.117	51.6075	172.011	152.71	155.164	75.9264	119.345	91.7186	102.299	68.456	112.34	68.8302	47.7778	82.9785	76.3066	117.047	67.2026	37.2222	56.511	105.506	59.99	61.3677	60.9742	77.5382	47.7143	81.6716	67.6923	72.1879	102.481	91.2252	18.9499	77.1886	105.271
ACKR1	18.921	3.42756	2.99542	9.94833	73.2431	2.41469	9.80045	21.5816	10.1941	7.93801	3.45549	1.83436	0.419733	15.87	34.7145	7.3181	43.5294	11.0474	0	3.48325	0.0962336	37.1592	4.5544	36.0838	2.97383	7.94155	3.00816	5.36473	2.44286	3.22986	19.8064	8.97443	21.713	5.69197	0.275048	50.3468	0	8.43399	11.5899	0.770077	0.155525	13.0191	4.40838	2.13002	2.37497	0.037893	36.2608	11.7579	2.33508
ACKR2	0.524772	0.803432	1.02439	0.175285	0.827993	0.918226	0.533179	0.32335	0.299158	0.198664	0.760447	0.854676	0	0.238413	0.429951	0.0672279	0.258456	0.000478792	0.527551	0.376661	0.534981	0.529936	0.53354	0.254805	0.0851598	0.236076	0.447096	0.00267292	0.063444	0.204585	0.295061	0.673983	0.691095	0.305803	0.631186	0.448761	0.213594	0.834236	0.050613	0.264891	0.239821	0.189948	0.176684	0.199021	1.40721	0.617526	5.67295	0.0539943	0.337269
ACKR3	9.63186	5.72671	9.1211	14.2017	38.9383	9.72203	15.3138	21.6687	15.3137	9.9532	8.34039	1.7024	1.30125	31.7555	58.1147	14.5866	36.0865	12.305	22.9172	9.15654	46.0952	20.412	53.727	9.39303	33.1682	8.15205	11.2352	8.95417	13.804	4.64479	20.501	16.1421	116.449	7.03449	1.79498	49.7893	3.73552	7.59033	18.2279	16.8516	14.5832	10.851	8.34052	23.6416	6.84096	5.8476	6.42533	26.4609	11.341
ACKR4	0.983361	0.308141	0.325103	0.255294	1.07533	1.15409	4.49144	0.441733	0.46254	1.12073	0.583516	0.0521153	1.67725	1.5043	1.41997	1.32913	0.548685	0.19066	0.646894	0.552928	3.4704	1.98278	0.479439	4.03637	0.164016	0.597834	0.345375	0.52811	0.100097	2.05973	0.690179	0.629352	5.43405	0.308561	0.561806	1.5245	0.677693	0.573985	1.51973	0.560289	0.270739	0.232866	0.646285	0.794301	0.152325	0.122735	1.74311	0.787217	0.554833
ACLY	28.3166	29.5233	24.4414	16.2572	32.0032	35.1642	47.5078	20.7725	48.7505	40.2329	65.5895	6.65309	20.9158	20.5232	27.7913	19.647	29.152	19.6551	33.5956	28.6958	46.1206	22.7082	34.4262	23.4457	79.3303	26.3295	25.1869	54.0113	51.3634	45.6338	19.4049	58.8856	31.068	24.6663	24.1532	23.9162	41.3843	26.1523	13.0573	29.7651	11.3199	16.9952	71.0773	42.7937	46.1479	23.5347	4.77456	14.2244	50.8161
ACMSD	0.0780871	0.292675	0.0682499	0.319035	0.371033	0.285418	0.321652	0.36788	0.20425	0.427014	0.286502	0.116089	0.403095	0.292671	0.649705	0.163524	0	0.313649	0.775445	0.374885	0.0891638	0.468413	0.320277	2.13758	0.491491	0.120612	0	0.598043	0.107492	2.24671	0.270999	0	0.392491	0.337912	0.12268	0.241328	0.263845	0	0.890069	0.16506	0.486166	0.630726	0.0953142	0.581881	0.151298	0.00188887	0	0.241433	0.15026
ACO1	13.8963	8.42074	11.1505	7.75623	16.0171	13.4783	13.1092	13.8992	20.8144	10.585	16.3439	2.3958	19.1695	9.63127	21.4043	11.0528	14.932	12.607	10.3775	9.17369	17.5008	16.0846	16.4828	13.4033	9.79504	13.1398	9.14535	20.2888	16.3625	9.15075	27.3968	14.9322	13.1641	11.0492	10.3531	22.986	9.14193	15.7522	21.9902	13.1578	9.52601	21.2535	18.03	17.4301	33.6649	4.74057	5.49086	19.5742	9.02223
ACO2	98	57.7547	96.3775	32.8772	44.0259	50.7075	33.8851	73.0105	54.2197	55.2103	53.1472	31.891	73.5918	35.2191	46.9662	22.6889	49.5868	79.8238	30.2786	106.712	29.6793	38.5678	32.045	36.0114	89.3692	53.2206	27.9113	26.0796	52.3543	26.6201	73.4323	76.3237	29.8561	72.6577	57.7181	53.7078	47.0219	84.8644	57.6779	40.6656	45.9045	54.734	58.6051	43.7216	66.5141	9.62533	17.8733	59.5852	52.6335
ACOD1	0.0203279	0	0	0.0369476	0	0	0	0	0	0	0	0.527694	0	0	0	0.492773	0	0	0.0733123	0	0	0	0	1.87132	0	0	0.150471	0.0398427	0.195379	0	0	0	0	0	0	2.2273	0	0	0	0	0	0	0.213882	0	0	0	0	0	0
ACOT1	3.64099	3.12669	3.29112	0.724252	4.59443	1.9637	2.33588	4.36752	4.62245	2.44091	2.93523	1.07369	3.60279	3.68281	4.07384	3.06799	2.20384	4.88833	3.04963	4.35668	3.74852	6.46341	1.81742	1.59112	6.52773	5.26079	2.68723	3.25115	4.25965	3.0304	11.3918	2.03173	4.3463	2.60733	3.2399	11.6113	2.20028	3.30541	27.2334	1.53637	0.956436	8.07987	2.04257	2.58166	3.12752	3.15089	0	18.1675	1.17639
ACOT11	30.6637	20.364	32.2274	5.17917	8.82145	19.69	3.54524	17.9012	10.1224	8.00691	7.89775	12.6363	31.4865	12.3482	8.41634	2.99392	15.6165	15.6111	8.21802	43.9071	9.69645	3.60695	10.8892	10.5835	12.6474	9.26028	12.3003	10.3775	16.3426	9.1501	7.43486	16.6028	2.11849	14.6501	20.1533	7.06351	20.315	26.243	4.61679	43.534	14.7027	4.47675	6.73393	16.4018	7.93598	5.17809	2.08433	5.41877	19.5825
ACOT12	0	0	0	0	0	0	0	0	0	0	0	0	0	0.128768	0.0525432	0	0.0648795	0	0.0254895	0	0	0	0	0	0	0.0208365	0	0.0415751	0	0	0	0	0.046879	0	0	0.0576836	0	0.0547001	0	0	0	0	0	0	0	0	0	0	0
ACOT13	17.0892	30.5134	26.8759	9.32508	10.8764	37.2889	29.0083	17.6819	49.9385	16.0325	37.8709	11.3824	24.3606	13.6409	16.4032	6.55098	12.0003	23.228	8.8825	18.6133	18.1316	13.8987	16.6415	12.2176	26.7156	14.0965	8.40865	7.71213	29.999	23.0221	24.8809	15.1487	7.32368	40.1255	41.6808	15.8543	32.8506	42.9013	10.7708	10.5349	5.02541	17.3713	33.1825	15.6879	32.6158	57.7232	12.7237	18.4326	7.12768
ACOT2	26.305	13.9797	20.024	6.45546	34.1888	12.8873	16.0471	20.2912	24.7978	15.4377	15.958	6.05727	23.0729	17.7903	25.0116	16.3516	17.6123	22.8702	21.4806	26.0548	20.7259	47.2834	10.4958	17.7683	25.0149	21.4632	12.0983	16.4334	13.6421	17.6337	65.7501	21.3694	16.8363	14.5418	13.3164	65.9486	11.3814	25.0264	74.1849	10.6716	7.80961	58.3452	19.127	12.5873	28.4221	11.5874	23.6863	97.5806	7.82005
ACOT4	0.555045	2.05052	3.46878	0.807993	1.02437	1.08029	1.92866	1.41978	2.73633	1.29954	0.338998	0.846961	1.57241	1.07281	0.780357	0.460124	0.41374	1.35608	1.51081	1.01867	3.315	1.05272	0.379871	0.776934	0.986041	1.48675	1.25952	1.96833	1.14346	2.94088	0.596907	0.863464	0.488696	1.08972	1.39202	0.657573	2.06847	2.02367	0.461386	0.805471	0.426066	0.482236	0.730232	0.871777	2.23957	0.275052	0.579215	0.619033	0.628182
ACOT6	0.0520643	0	0	0	0.190859	0	0.155025	0.0816813	0.231565	0	0.206694	0	0	0.0457768	0.254876	0.157266	0.104951	0	0	0	0.171564	0.0660598	0	0	0	0.0508395	0.090064	0.205582	0.0560738	0	0.14323	0	0.230045	0.0445069	0	0.481405	0.118433	0	0.172009	0	0	0.275234	0.476499	0	0	0.0899658	1.8498	0.439166	0
ACOT7	53.141	21.497	16.8836	14.3164	14.7258	35.9778	57.0435	25.8766	38.3064	40.1111	40.8343	10.137	32.8415	40.9753	16.5681	8.4713	27.6645	33.7786	13.0576	62.6465	38.8604	24.5843	40.9205	17.1029	41.2526	26.2551	33.3978	40.3895	42.3036	96.1471	4.77461	38.4431	11.2339	44.9057	16.8332	8.44682	26.9603	25.3501	6.40282	45.5007	26.4869	6.63113	43.9635	40.8198	53.9897	32.0812	13.5535	10.0833	31.8867
ACOT8	20.2888	38.9245	42.7851	18.3075	18.3867	38.1761	26.6454	30.7178	58.0841	32.4826	18.0169	14.8252	39.6603	26.0339	17.8697	11.2676	21.9414	40.4168	33.8567	37.7347	19.7833	18.3149	40.9457	19.954	39.581	19.9418	28.082	26.9798	57.5503	33.1519	21.1428	39.3658	14.0141	63.1721	39.0506	13.5364	60.1324	44.9384	13.6081	36.6618	19.7321	16.9134	14.3018	17.2909	44.2786	17.4667	27.6517	21.1413	28.2767
ACOT9	21.3839	16.8493	21.7523	13.9042	23.0161	18.1802	63.6252	18.3783	30.5388	25.3683	27.4028	11.3484	14.6218	22.936	25.6864	32.7814	18.978	12.9224	27.5212	22.0322	63.3854	23.1243	37.0256	17.2985	31.87	20.6973	22.0339	21.8712	46.5375	19.24	53.2987	23.7927	21.4843	11.5961	13.7162	60.1154	20.3613	16.6296	29.6312	19.3178	20.6733	32.6069	25.403	22.5582	16.7323	22.239	69.943	28.4899	33.4605
ACOX1	9.45977	15.0897	43.9375	5.89869	12.4418	17.5806	12.7785	13.3653	15.7531	12.5993	10.4324	4.80483	14.1693	7.86559	10.5995	8.17052	10.3406	11.8077	33.1509	8.47214	17.7545	8.53946	11.9825	6.53759	23.0136	12.6705	7.62847	20.8988	30.0205	9.49456	9.63077	13.7738	10.5843	15.979	24.0067	10.211	32.3605	19.844	11.1839	11.9134	7.3356	10.0598	9.45726	17.2894	15.3421	5.98903	4.12376	9.57937	18.4687
ACOX2	9.98559	14.8163	18.7829	2.36535	25.42	10.9215	5.28171	4.65897	3.81756	3.13437	12.2415	2.48885	14.2536	18.0434	31.9156	5.66345	6.62198	6.11437	20.0223	9.15781	4.30128	19.3823	19.3489	9.6889	8.15133	5.52226	4.49093	3.99254	16.522	4.44385	34.198	13.6126	12.4959	8.52592	8.23847	21.9687	13.3314	12.2196	24.1388	46.5808	13.3123	41.3292	11.9216	6.92747	7.46005	4.61379	15.8515	37.5727	8.41096
ACOX3	11.7135	6.88145	9.12589	4.70774	10.5247	8.01273	10.9709	5.76567	3.36442	5.55644	5.42744	3.77626	6.28224	9.50608	11.696	7.96417	5.63664	10.1401	9.9314	9.78073	9.68884	8.09332	7.63254	10.6725	5.7148	6.69991	7.4633	8.69314	3.85575	4.86772	18.6363	9.46379	6.61681	6.79927	7.36093	23.2539	7.77801	7.81025	18.5813	9.07552	6.31511	11.351	4.76018	6.3845	7.10523	4.74235	7.07774	12.7647	6.29526
ACOXL	1.03354	0.244407	1.699	0.632953	0.0873919	0.181436	0.0918823	0.415843	0.176097	0.703141	1.0736	0.285377	0.441652	0.127012	0	0.792024	0.469381	0.35977	0.312321	0.428818	0.662157	0.436364	0.761771	0.689942	0.10533	1.1499	0.900562	0.341084	0.310211	0.116026	0.0516383	0.289427	0.314039	0.210356	0.164237	0	0.383388	1.09586	0.312941	0.180519	0.954026	0.0911505	0.341788	0.437029	0.329324	0.219422	0	0	0.142861
ACP1	66.9991	35.0658	41.2604	78.0575	66.0684	108.215	137.633	51.1765	108.841	96.9199	130.584	11.969	60.2069	40.9907	58.2541	40.3536	72.2565	58.7791	127.329	58.2093	90.5683	48.6668	112.473	43.0352	156.913	68.279	43.1162	104.88	158.295	151.33	85.6036	97.3432	50.3172	79.9642	75.9837	63.1881	99.6902	90.968	62.7191	156.221	72.7216	76.6065	122.972	127.203	151.689	53.6424	30.5223	66.6888	131.272
ACP2	17.5678	10.9421	23.6109	11.3695	12.0521	11.6263	30.3405	23.7359	23.5236	10.0311	17.6036	7.08604	18.6194	13.5965	13.5261	16.4554	11.854	20.3341	21.1013	14.2245	16.8534	13.8004	18.5289	20.5863	16.9504	19.0197	12.67	13.0491	11.7056	13.9524	7.53821	18.9876	13.8574	12.7603	15.0092	12.1709	12.4641	16.366	9.8003	11.0804	7.30352	11.6092	21.4445	16.0489	16.1721	4.45744	1.74191	9.59875	12.8666
ACP3	2.49178	4.11665	12.1309	1.69511	0.954146	2.49832	1.19164	3.08972	4.86866	1.52067	13.6999	0.361194	3.69073	1.76737	1.84486	1.68742	3.67796	1.9772	1.01489	1.54661	0.762696	1.15843	4.93252	1.57684	0.43465	3.89118	0.577223	2.40256	1.27615	1.942	0.113875	1.84534	1.46441	1.81203	5.4356	1.28781	5.54918	3.98366	0.0768152	1.27414	0.986888	0.0503656	9.53001	9.17471	7.31031	0.349405	0.53365	0.0455441	2.51151
ACP4	0.534453	0.133639	0.0819669	0.19413	0.0924059	0.199197	0.268497	0.0839511	0.039322	0.23971	0.609855	0	0	0	0	0.180073	0.216812	0.0574148	1.53635	1.07961	0.0785883	0	0.243485	0	0.0496446	0.0698122	0.259105	0.0350401	0.0382058	0.61315	0.247906	0.857954	0.196848	0.154689	0	0.110193	0.080055	0.0460993	0.406042	0.652573	0	0.132841	0.0934544	0.172473	0.116202	0.0619624	0	0.419917	0.293962
ACP5	30.5501	29.7765	49.7785	25.6113	12.8943	11.1817	41.8524	112.591	14.3966	13.3676	42.1384	15.3041	17.639	12.9041	10.5281	20.7302	21.3092	34.9715	29.0035	23.264	109.249	13.7806	28.7191	62.9873	7.97819	28.2882	25.3033	47.159	18.6462	47.524	1.41777	24.107	18.5909	14.8918	11.7171	22.7584	14.4369	8.48368	1.25024	12.9414	16.7676	0.873873	22.4243	33.7254	8.15156	17.3603	6.93572	3.73663	6.54177
ACP6	11.3793	4.65905	4.12095	10.774	6.3572	7.85452	8.42866	9.46004	16.5247	8.90942	14.639	1.94534	5.9895	9.20046	8.60898	2.19533	9.62865	10.4167	9.78931	10.6634	7.89396	9.31702	5.85508	8.71096	21.1576	9.57758	14.1016	9.37452	18.9233	14.306	13.794	16.7021	3.96047	8.01564	9.988	10.4028	16.3673	6.29999	11.3895	7.49625	9.46979	11.5299	24.0388	15.0503	32.2556	7.85802	17.888	17.1874	9.63225
ACP7	0	0	0	0	0	0	0.332134	0	0	0	0.145801	0	0	0	0	0	0	0	0.246678	0	0.623927	0.146098	0	0	0	0	0	0	0	0	0	0.300478	0	0	0	0	0	0	0	0	0	0	0	0	0	0	0	0	0.19029
ACRBP	0.785193	0.375101	0.221069	1.92724	1.46925	1.9112	2.32723	1.44461	5.33743	1.0108	4.55107	0.195389	0.788348	1.38584	1.76841	0.77913	1.32605	0.93894	1.39514	0.993348	1.7697	0.84145	0.487759	1.50114	2.94331	2.60216	1.78655	2.56991	0.596946	0.814955	0.739763	1.91326	4.85201	0.968328	0.562261	0.931629	0.676807	0.962159	0.509353	2.96898	0.3776	0.416069	2.40404	0.943471	0.947911	0.0317435	2.94053	0.164742	3.03413
ACRP1	5.51511	2.50531	0.892544	0.956136	0.130846	0.784891	0.782563	1.15391	2.78297	4.97643	0.583175	0.656288	2.28791	3.30305	1.02399	0	0.615633	1.40681	1.15074	2.08671	0.480068	0	3.38051	1.54033	2.26231	1.71387	4.95302	0.628396	9.88263	1.00093	0	6.8882	0	5.88704	1.39788	0	2.35935	5.9708	0	8.04741	0.386858	0	0.344669	2.8388	6.11771	3.80036	0	0.675307	1.63289
ACRV1	0.23806	0.0625215	0.0459908	0.0301049	0	0.111183	0.107422	0	0.0217379	0.23314	0.155961	0.0200334	0.187975	0	0.0413405	0	0	0.0648219	0	0.272183	0.0878531	0	0	0	0.139198	0.0584899	1.0775	0.0194394	0.0847328	0.627803	0.3307	0.196394	0	0.192394	0	0.0615568	0.177781	0	0	0.306954	0.0883166	0.147998	0.0714898	0	0.150465	0.204254	0	0	0.19492
ACSBG1	1.02487	0.614905	0.486452	0.16051	0.587496	0.404293	0.315724	0.151613	0.40518	0.163263	1.50582	0.181734	1.30346	0.435929	3.26856	0.496374	1.46082	1.68138	0.367024	0.670657	0.896789	4.41501	0.822892	0.322231	0.685908	0.806452	0.39253	0.121279	0.413439	1.10804	1.03014	0.510583	0.414866	0.251851	1.22455	1.14989	0.279925	0.34178	0.458618	1.0374	0.793948	0.64524	0.752923	0.243856	0.825353	0.781196	1.08785	0.366213	0.81037
ACSBG2	0.0915809	0.0848838	0.102537	0	0	0.181398	0.347415	0	0	0.0549369	0.245409	0	0	0	0	0	0	0	0.525505	0	0.0996454	0	0.377445	0	0	0	0.189199	0	0	0.00738225	0	0	0	0.0754849	0	0	0	0	0	0	0.224235	0.227247	0	0.110218	0.201439	0	0	0	0.189745
ACSF2	66.0868	63.1745	86.6811	13.7817	21.5582	43.115	20.4205	20.6792	15.5311	39.0086	16.0955	18.952	59.9239	34.4816	37.2855	7.59225	25.3153	56.5291	35.4712	39.1486	46.3347	13.3252	20.724	31.7771	20.9354	22.6921	22.2785	18.0688	16.2445	30.2289	8.61559	36.6994	19.1814	58.9854	52.9583	14.5049	69.5986	60.3713	13.2262	21.3791	17.2008	11.6857	12.5898	9.52565	7.09807	21.1361	22.654	17.4336	58.9603
ACSF3	20.3276	20.0467	24.0342	13.1393	13.1379	20.1466	14.2482	13.1255	19.8675	9.95125	13.1311	8.44437	23.5318	28.8474	18.2544	11.5645	17.9097	29.8364	25.6954	29.3998	29.3229	12.8938	33.1007	23.2598	18.8522	13.7139	18.0336	15.2905	17.9611	21.9339	17.8268	27.3174	13.105	29.9683	14.6963	14.8557	22.5252	19.5412	13.965	30.7965	17.6649	14.3709	11.005	19.8439	19.0374	19.8992	7.76237	15.0219	17.4472
ACSL1	5.73628	20.0578	16.0378	47.5073	50.1759	9.8357	24.3368	12.4231	8.60465	15.4316	36.8699	2.41504	4.65157	9.10929	17.6177	145.161	10.1622	7.98589	15.2903	2.02111	14.558	21.7252	12.1541	23.6873	14.9223	17.9231	5.56616	11.8179	10.913	15.1199	26.5099	13.4526	19.1503	4.66049	3.01626	42.6314	3.22325	6.96313	18.4316	12.1091	6.28522	24.508	33.2668	29.1894	11.5002	14.2841	74.7688	21.5749	7.45667
ACSL3	31.0472	30.4113	40.0031	32.2913	18.3681	48.9526	31.2378	19.0384	44.4598	25.8051	47.9966	11.2635	57.2336	31.909	25.8874	22.0203	33.1763	37.5095	23.607	24.9144	41.592	21.9182	28.6236	22.4304	52.5155	37.2714	38.3576	21.5319	68.8615	39.093	24.7766	45.4578	25.4689	35.6948	42.5223	26.9645	37.8522	49.3677	28.3728	37.3003	21.2471	26.0109	47.2182	33.6408	79.8612	8.68258	9.00738	11.2272	43.2673
ACSL4	6.54692	2.18813	1.97706	17.7506	11.4147	7.84945	41.278	7.71618	8.44777	7.22971	16.8559	1.32134	1.89762	6.4573	12.5561	24.1432	22.7531	3.71691	11.2573	4.50898	29.2943	38.0558	32.9691	19.3388	28.2787	6.4569	7.072	22.2272	29.8595	13.3673	16.2861	6.85261	16.9682	3.1416	3.6562	27.2096	6.46946	2.87966	8.88777	4.88221	9.84001	13.2543	15.4633	37.1669	7.90001	4.78458	8.82008	7.39868	10.4751
ACSL5	71.3113	59.7314	139.497	36.9548	50.9901	113.78	78.6824	54.1602	31.812	85.0187	51.9439	35.5835	67.0672	23.6376	34.8969	22.923	66.6844	48.5966	180.788	50.105	76.2955	7.79701	77.0744	38.4231	73.4195	56.2371	31.9223	48.8134	134.637	53.3975	1.66487	59.9473	10.9408	74.5086	105.953	5.9177	104.402	113.492	2.28611	151.558	67.1914	2.38212	40.4318	74.098	36.1178	57.0707	3.03835	2.31736	58.1401
ACSL6	0.469873	0.0280098	0.0280265	0	3.55686	0.14212	0.166762	0.272808	0.0326197	0.724108	2.47652	0.0490529	0.0656784	0.0796073	0.593414	0.0601663	0.286121	0.100091	19.0181	0.293859	4.51739	0.324419	24.9762	0.256427	1.00766	0.181782	0.527693	1.27873	37.5044	0.0170655	0.0386176	1.23014	0.196176	1.06983	5.75208	0.104094	14.6551	0.413434	0.0689697	27.8948	6.6385	0.0298075	3.86271	10.3787	0.0848221	0.0987621	8.45547	0.153057	2.37553
ACSM1	2.94017	1.65832	2.25814	0.216117	0.699156	3.34159	0.832896	2.8993	3.00375	0.395456	0.849093	0.789774	10.9551	1.48087	0.348149	0.14148	1.2258	2.67474	0.994323	2.16578	0.236936	0.186025	0.0272887	0.815682	0.348144	4.70291	1.21833	0.412403	0.0769572	0.671903	0.191618	3.56628	0.802553	2.9132	3.0819	0.465359	1.90576	8.72097	1.63572	0.408919	0.54768	1.18901	0.563269	0.378196	0.2578	0.075616	0	1.33561	0.244188
ACSM2A	5.26334	5.48799	7.91883	0.92851	1.97376	3.34092	3.37761	4.48055	1.75613	0.561497	3.26342	7.49541	5.33089	1.52372	7.45369	2.04516	3.18763	12.67	2.13161	2.45626	3.39434	0.451204	2.18382	5.41004	0.854523	3.29688	1.59045	0.458197	0.368299	0.133532	1.50852	3.23296	2.0749	4.36209	10.0568	2.03263	4.66067	9.91201	0.658475	2.10088	0.102871	0	0.932145	2.15995	2.49446	0.268612	1.44626	0.580506	1.15632
ACSM2B	0.639246	0.206525	0.5301	1.22281	0.570947	0.997607	3.03669	0.0930066	0.88801	1.66546	1.30351	0.0348475	0.318528	1.17907	0.680946	1.01876	0.894948	0.395142	4.08135	0.253415	1.19976	2.08392	3.34068	0.45173	0.832266	0.207174	0.803685	0.709716	0.74383	0.701673	3.97796	1.18519	0.485644	0.224558	0.707899	1.02577	0.674953	0	0.329372	2.60022	1.04308	1.19334	0.578843	0.281391	2.39345	1.23521	5.94756	1.03582	0.861183
ACSM3	37.8547	23.7292	14.7687	6.48953	7.31817	25.6596	15.0094	19.4736	26.109	14.628	17.0847	5.51588	21.7747	18.4464	15.015	3.15834	29.1362	21.4607	18.015	17.251	6.23868	5.24784	11.355	10.7428	9.87176	21.5425	5.79888	6.03027	6.88764	16.5274	3.43301	11.1778	2.42715	23.674	46.3739	5.51388	20.0398	59.756	1.92144	10.026	12.1944	1.01052	7.78808	8.69298	12.3097	31.2161	18.8357	1.84303	4.61631
ACSM5	0.225581	0.0575138	0.17535	0	1.32261	0.150805	0.796536	0.649112	0.0493333	0.0374791	0.0587784	0.033115	0.0162927	0.132104	1.54185	0.0943495	0.422208	0	1.61736	0.030185	0.0338476	1.88946	0.830875	0.135417	0	0.419619	0.144975	0.350983	0.0162846	0	0.320277	0.252464	0.969107	0.0811329	0	0.0270915	0	0	0.459535	0.0627624	0.0791932	0.12363	0.422123	0.0185152	0	0.0267662	0	0.153865	0.0157222
ACSS1	20.3759	9.21085	16.8912	14.9383	18.4255	17.3304	6.93921	9.66777	33.3916	21.9371	16.8633	4.14924	17.047	9.46344	18.1454	9.5891	14.9247	13.7747	21.5358	16.9447	12.9122	8.63354	22.9366	13.5055	32.2051	17.4283	15.0031	19.7979	42.6456	9.33104	19.9153	31.7421	11.6278	49.3261	18.1825	12.2494	36.2295	14.5085	8.50614	13.4685	10.9575	14.2974	15.3258	12.5083	33.9537	6.60608	3.29488	11.3207	26.8008
ACSS2	96.8917	251.531	216.066	52.2575	30.0563	111.906	21.8877	63.0643	98.338	43.6589	38.0449	61.8743	123.105	91.6511	37.5771	19.1436	72.2405	84.4829	56.3732	79.2606	59.2331	16.6194	38.8057	65.4725	79.8801	63.2238	33.1535	46.4235	82.0196	59.8301	27.7755	125.954	15.1763	70.0838	125.087	32.0936	91.4164	129.56	13.3866	67.1046	48.0699	19.823	38.4393	44.638	74.6102	43.6511	21.9646	34.1468	55.6529
ACSS3	0.547016	0.328537	0.642121	0.619054	4.18927	0.423726	3.63659	0.654503	0.758587	0.319928	0.185346	0.0917561	0.251038	1.53872	6.06743	1.2191	1.92509	0.415565	4.3452	0.27591	1.59681	2.17351	2.8288	1.14698	1.14706	1.14804	1.02384	0.50562	2.67495	0.181961	0.970371	1.14007	6.64653	0.239781	1.36151	2.83921	2.39786	0.24061	0.719084	1.5963	0.647609	1.22073	0.590053	1.67569	0.212771	0.472007	10.9535	0.76641	0.651681
ACTA1	0.314634	0.0885778	0.051454	0	0.930623	0.316809	1.61945	0	0.0498019	1.02138	0.415322	0.233651	0.268918	3.26223	0.659903	0.413832	0.0639169	0.127203	0.214817	0.12334	0.0989747	0.398104	0	0.0984994	0	0.0616947	0.107771	0.0309104	0.0336982	0.162554	74.1958	0.255074	0.74474	0	0.141403	30.2383	0	0	36.563	0.502006	0.223866	6.68682	0.352962	0	0	0.137003	5.04615	25.095	0.519021
ACTA2	363.681	129.361	108.161	104.13	1809.43	128.223	560.485	189.542	197.585	114.06	100.44	6.12126	9.43396	1452.75	2536.41	755.105	401.122	284.75	265.19	283.826	447.388	1416.77	828.891	110.395	311.696	303.854	161.82	78.1313	114.545	111.435	4260.67	374.668	2111.7	85.1086	11.4649	3955.6	13.7785	95.6241	4506.65	30.7459	97.746	4185.81	210	145.335	65.2591	50.0111	1528.56	4604.65	444.966
ACTB	1765.46	3520.81	2729.04	1327.72	1931	2112.4	1625.01	1436.55	1020.73	1234.8	1396.14	2814.89	2089.48	5372.99	1910.01	1858.18	1188.89	1821.35	847.879	2615.59	2806.42	1614.9	1397.67	1895.34	911.097	830.317	2813.3	1030.62	1652.11	4779.76	4504.41	1131.23	1330.89	1950.52	1814.81	5444.98	1844.82	1709.24	5294.65	1016.47	1456.95	7358.95	1600.39	1343.13	1147.57	4406.8	19674.2	7818.95	2728.06
ACTBP1	0.0454085	0	0	0	0	0	1.02775	0	0	0.0382311	0	0	0	0	0	0	0	0	0	0.0882955	0	0	0.186362	0	0	0	0.054424	0.223784	0.195277	0.467968	0	0.12876	0	0	0	0	0	0	0	0	0	0.0564168	0	0	0	0	0	0	0.0468658
ACTC1	1.23626	0.0959399	0.3532	0.928857	8.30159	1.33454	1.28134	1.77161	0.558091	0.261922	1.30113	0	0.092998	120.752	24.3815	0.522116	2.84232	2.14563	0.04085	0.133407	3.94942	11.9952	0.698835	0.187609	0.417947	0.434343	1.04298	0.73736	0.450029	1.0368	21.4164	1.32196	41.9983	0.119384	0.109691	26.7419	0	0	148.697	0	0.641289	25.4128	1.06773	0.371452	0.0370506	0.652568	29.5517	72.7616	0.61937
ACTG1	2073.4	702.828	1047.18	1818.61	1928.28	1950.26	3400.63	2985.32	2109.02	3016.12	4780.66	922.2	1443.43	1284.43	1537.07	1165.94	2610.99	1540.4	2213.34	2794.3	2319.02	837.522	3259.7	1587.83	6157.16	1495.12	1141.48	2592.53	2229	2038.62	492.636	1848.12	1420.68	880.582	2150.34	1491.21	1561.86	1552.77	1084.5	1200.12	1223.2	786.497	3377.01	2436.76	1165.52	1005.65	348.852	684.439	2670.52
ACTG1P15	0.0964744	0	0.110294	0	0.0415988	0.0538311	0.121346	0	0	0.121876	1.14764	0	0.0844189	0.0846834	0.118249	0	0	0	0	0.140486	0.0530353	0.122354	0	0	0	0.0471383	0	0	0	0	0	0.0684144	0.0532887	0	0.101282	0	0	0	0.0550155	0.136038	0	0.0599255	0.25245	0	0	0	0	0	0
ACTG1P19	0.0452493	0	0	0	0	0	0	0	0	0	0	0	0.0395291	0	0.166579	0	0	0	0	0	0	0	0	0	0	0	0	0	0	0	0	0	0	0.0389314	0	0	0	0	0	0	0	0	0	0	0	0.117595	2.23223	0.0762739	0
ACTG1P21	0.104718	0	0	0	0.0451054	0.0583779	0.131761	0	0	0.0441065	0.0692765	0	0.0459111	0	0	0	0	0	0	0.0507311	0.0575546	0.132839	0	0	0	0	0	0	0	0	0	0	0	0.0447358	0.275055	0	0.119099	0	0	0	0	0.0650217	0	0	0.0571065	0	0.177084	0	0
ACTG2	217.604	66.4267	107.38	70.1898	3334.29	35.7522	546.505	77.5605	118.598	42.541	35.8555	2.43297	2.35161	1384.22	1848.51	1067.99	397.293	149.133	0.908664	175.863	56.3372	3155.3	183.155	23.3927	85.6599	298.902	19.3694	24.3383	88.1921	20.4595	15990.1	76.4387	457.398	22.0414	4.53817	12320.5	2.44973	44.9973	12321	9.70399	52.695	11579.6	56.4582	59.9821	14.0563	8.52862	3326.45	13731.7	151.725
ACTL6A	34.329	14.3156	18.5417	26.4173	29.7829	53.9365	55.0823	16.3007	56.0808	45.5093	79.1644	11.1649	30.0111	23.5958	25.0878	16.2683	31.5883	26.2192	52.9903	24.2186	42.5826	29.2912	81.7813	21.3029	54.8434	38.7287	36.5616	57.7979	83.2737	51.4203	31.447	63.0588	43.0804	32.3413	28.5258	17.4633	44.4833	28.9073	17.0159	55.4247	28.5667	32.1375	70.0008	53.0147	64.2709	39.2118	2.90783	23.7716	67.8828
ACTL6B	0	0	0	0	0	0	0	0	0	0	0	0	0	0	0	0	0.259877	0.96277	0	0	0	1.31932	0	0	0	0	0	0	0	0	0	0	0	0	0	0	0	0	0	0	0	0	0	0	0	0	0	0	0
ACTL8	0.631719	0.0515961	0	0	0	0.109744	0	0.237433	0	0.276913	1.86414	0	0.338459	0.0716679	0.339406	0	0.55884	0.219204	0	0.782025	0.182107	0	0.100327	0	0.24011	0.192403	0.268835	0.216263	0.0587751	3.21914	0.038443	0.466473	0	0.889366	0.229468	0	0.184013	0.252901	0	0.541434	0	0	2.34489	0.864897	0.119229	1.38959	0	0	0.0849229
ACTN1	90.0023	16.8724	14.8882	46.8056	233.886	30.0788	156.174	29.9647	51.7329	33.7682	67.8871	4.99285	18.8305	106.36	251.094	198.5	93.6948	27.972	119.05	92.1798	177.915	283.416	115.877	42.6378	90.992	51.3601	59.4604	58.0636	58.5002	62.9786	622.694	101.347	160.44	21.9645	19.3396	666.838	31.0183	28.1399	497.852	56.6645	27.2028	464.759	92.18	65.6602	86.8196	31.3174	139.636	583.752	150.997
ACTN2	0.307224	0	0	0.181362	0.355856	0.109476	0.116978	0	0.0236681	0	0.022291	0	0	0.271811	0	0.401447	0.260703	0.0302627	0.229249	0	0.455356	0.25431	0.0366904	0	0	0.0904919	0.0780324	0.0660455	0.00893755	0	0.0907741	0.145467	0.655364	0	0	0.42404	0.121913	0	0.0764024	0	0.0854895	0	0	0	0	0	2.56484	0.24345	3.48463e-05
ACTN3	0.0443122	0.0417247	0	0.0268503	0.474323	0	0.111019	0	0	0.147618	0.0193205	0.0109464	0	0.24271	0.623614	0.174252	0.0603959	0.0484715	0.142222	0.073011	0.0327413	0.391549	0.0805774	0.0655003	0.0207726	0	0.0733561	0.0578186	0.0314966	0.346815	0.166877	0	0.293842	0.013085	0	0.137621	0	0	0.11766	0	0.0394111	0.31221	0.0194435	0.0358175	0	0.0129467	3.01575	0.148808	0.166381
ACTN4	201.746	99.2753	147.108	90.5302	104.308	89.5967	185.113	97.4928	127.635	51.3107	70.2837	78.8391	114.989	95.1229	94.3263	56.556	111.933	88.952	167.206	364.465	122.683	57.4369	145.503	60.2082	101.17	97.7877	114.269	129.186	180.312	107.194	135.629	337.995	146.364	103.792	98.1966	157.439	152.921	94.1973	83.2659	196.267	83.728	59.8525	105.244	103.991	121.96	67.3414	51.3048	76.2043	244.981
ACTP1	0	0	0	0	0	0.331831	0	0	0	0	0	0	0	0	0	0	0	0	0	0	0	0	0	0	0	0	0	0	0	0	0	0.43672	0	0	0	0	0	0	0	0.42714	0	0	0	0	0	0	0	0	0
ACTR10	47.8626	39.0362	54.1198	34.3403	44.7761	55.7469	48.7033	43.6298	62.2207	43.3511	55.0693	21.937	45.3134	48.3537	66.2421	30.826	36.5422	57.1887	57.6994	32.557	46.8477	70.5771	51.8163	41.0589	54.1296	38.8899	29.5334	41.4394	31.2005	60.0942	96.0622	42.5109	44.7887	37.955	44.9396	67.2872	27.5496	60.3229	66.4075	15.5426	15.6253	88.0512	40.573	39.1283	77.043	31.7322	120.687	90.4236	29.7028
ACTR1A	46.5998	26.3822	41.6316	23.4373	57.6074	34.9244	59.3524	34.9679	37.751	33.3575	30.8039	14.674	37.8923	39.4631	48.1848	33.0495	39.9061	35.7648	41.7386	46.3262	58.1441	51.6331	49.6622	33.1638	41.6606	32.9937	27.5412	27.1585	42.1319	36.4979	88.4716	38.0952	43.6246	28.6484	32.6926	71.2865	27.207	35.0917	73.4441	36.3707	18.4805	83.5232	31.3504	37.5618	32.8492	21.7064	18.3107	74.2715	42.0807
ACTR1B	53.6037	22.5202	30.0461	26.8884	48.4355	40.6352	43.1552	28.7108	37.184	39.7547	44.7575	10.3135	35.066	30.4121	45.6804	24.3776	38.1758	32.7927	60.3008	57.0854	48.6875	34.9059	41.8215	29.9959	42.041	35.2739	33.8584	24.0138	68.7492	36.5783	73.9643	61.6009	39.7112	32.3774	30.597	55.7918	42.3108	40.7116	58.4958	60.0428	24.5687	57.8813	45.6183	46.8295	57.5851	27.5366	12.2783	52.3813	83.2143
ACTR2	53.6604	50.7929	109.792	60.6437	63.9059	110.713	169.743	72.536	135.692	62.3767	116.117	20.6534	77.2929	46.4983	70.9906	81.3103	79.5143	64.8338	91.8728	52.8566	117.215	73.2384	113.465	62.9389	135.164	67.749	73.1448	136.111	184.554	136.579	62.9789	76.0669	97.144	48.4411	107.258	70.9067	86.6977	118.338	45.1143	83.8199	59.7097	59.3324	127.603	151.895	165.746	27.8481	19.9313	45.0906	73.9557
ACTR3	40.8603	29.8795	64.157	69.953	70.2394	84.7417	134.69	61.739	96.2189	57.423	98.2724	15.0172	59.2374	37.7138	71.7171	117.421	71.5436	39.145	84.628	39.5898	105.808	77.3173	111.634	50.6973	131.983	52.2347	58.8869	77.0316	182.499	65.264	102.543	62.8588	72.2621	29.4261	75.7162	95.7533	71.4044	84.3926	62.0557	85.7209	47.2934	72.7135	109.331	116.63	124.618	19.4314	50.1874	56.6866	65.1622
ACTR3B	5.16151	1.68819	1.45261	1.63809	4.71518	5.4504	5.46358	1.7949	2.31168	9.37784	8.65052	1.01779	2.68558	2.22321	3.75216	1.30123	4.37412	2.25344	5.60813	4.44345	6.0924	2.91708	6.95782	2.0524	7.69116	3.82753	9.8175	5.5946	10.0039	5.53732	4.71141	5.55219	3.82346	4.78955	3.69441	4.74646	6.31035	3.28265	7.19679	8.05573	3.5795	3.69511	9.64176	5.46294	6.63522	4.73023	2.33809	2.45523	6.25543
ACTR3C	8.78471	2.56528	3.48305	0.80258	3.08141	5.11107	8.52285	2.18591	10.3866	5.28269	5.4945	0.440986	6.97715	2.94312	3.28263	2.23521	6.60092	4.15406	3.36285	2.39348	4.92177	1.8268	3.97419	2.34348	8.87505	4.58686	1.65958	6.07635	8.93808	1.19211	0.740924	6.76607	1.45034	5.17967	5.06962	3.31024	5.14004	9.19244	2.31929	8.17838	3.81503	0.759369	5.67051	5.30745	6.42506	2.00423	0	0.982498	1.72618
ACTR5	6.11244	2.72551	1.61167	3.9553	5.34766	5.96209	8.23305	2.66338	5.22515	6.69214	5.80741	2.97512	4.32488	5.65856	4.87447	3.54127	3.99507	4.34028	10.8988	5.14994	5.77777	3.91308	7.94651	6.11523	15.5602	3.41325	5.34794	8.48921	10.6047	7.94448	3.41461	6.10447	3.87409	4.91026	3.86225	3.54851	8.27301	3.68677	3.58489	6.07507	5.39201	5.57945	4.67944	5.46046	5.77543	5.35391	2.18088	4.55078	7.02691
ACTR6	10.0472	5.18482	8.08363	8.27871	14.7007	15.1802	29.8007	9.53579	29.5549	14.6204	29.5806	2.87738	9.50888	9.1059	22.2475	18.3561	11.5939	11.1764	20.6621	7.28344	14.5203	15.9959	22.2832	8.11311	21.4009	11.1005	15.3997	23.0182	20.9769	24.8276	26.0939	10.3941	19.6216	9.32444	16.437	23.8701	12.9715	17.4881	21.7628	14.9257	6.54863	18.7435	22.8855	31.9106	25.5168	6.75969	10.5721	17.4994	12.735
ACTR8	10.8544	9.03121	9.69778	6.1559	7.84079	7.88703	15.2741	5.26094	10.1233	6.3989	12.5791	3.74562	8.89034	11.0808	15.5177	6.50142	8.0841	6.31537	26.0359	8.13632	16.83	11.678	11.7993	9.53865	15.6085	7.19667	10.6081	10.9074	8.95666	10.7591	6.79849	11.5467	7.98437	9.89936	8.80374	11.3168	14.2663	9.29702	8.31339	14.2251	7.79286	9.59849	6.99648	10.8348	12.5315	8.40195	6.30995	7.7847	9.05537
ACTRT3	0.411698	0.335139	0.221874	1.32151	1.18827	0.768205	5.95785	0.474531	2.68586	1.12993	2.19883	0.0814957	1.32953	0.644549	1.72976	0.7783	0.279224	0.734966	4.18324	0.323371	0.849233	0.902465	1.7617	0.605685	1.11313	0.727186	0.940276	2.23614	1.64453	0.867293	1.6519	0.660367	1.21327	0.312265	0.974545	0.850291	2.02268	0.496242	2.06332	2.24149	0.537088	1.22826	1.76644	1.59559	0.774438	0.287301	10.3729	1.01561	2.99848
ACVR1	3.80887	2.71336	6.75654	5.55987	13.1792	8.2882	19.0221	4.99185	7.31131	6.04051	8.38999	1.08142	4.76976	6.61265	16.7616	13.0462	9.09625	4.00249	17.1236	3.62203	15.8388	15.4381	17.8202	5.40545	12.1743	5.93341	4.03668	7.43038	10.3064	8.1027	16.4339	9.32581	15.0736	3.7174	6.09665	21.5963	6.27007	6.86498	13.6769	6.24335	5.6471	15.6349	8.46175	15.3476	13.3265	2.0117	6.93038	13.898	8.16704
ACVR1B	16.7952	16.7664	36.5309	6.72056	11.592	17.6459	17.9541	11.7745	26.4476	12.7389	8.8273	3.86063	26.8742	9.64285	11.7265	5.51782	17.8695	9.70472	36.0897	12.8244	11.0295	5.66985	15.6057	9.41218	22.8677	19.1933	13.0921	19.9768	21.2035	11.9659	5.98098	22.8221	7.53381	15.5532	21.8992	8.71264	17.8312	29.1506	4.49736	25.3226	7.24191	4.54329	8.37631	15.934	21.5567	6.87962	0.984705	3.45938	14.2424
ACVR1C	1.21518	0.948318	2.59772	0.30493	0.769632	2.12069	0.644629	0.652677	0.641179	1.13241	2.17442	0.366933	2.27663	0.26773	1.03969	0.231424	1.43906	0.64546	0.601997	0.259861	1.04654	0.12867	0.417281	0.757137	4.65362	0.310933	0.381423	0.813592	2.68992	0.395257	0	0.746493	0.862139	0.899299	2.38399	0.67623	1.04684	3.48233	0.0820019	1.78641	0.442477	0.0616557	1.73395	0.953002	2.36536	0.0436267	0	0	0.951891
ACVR2A	5.79557	4.84328	13.168	2.92241	10.8238	8.93085	4.46677	4.66453	9.80439	5.20313	16.1352	3.84678	11.8507	5.41782	8.85981	7.7203	5.3431	2.69776	17.8085	2.66873	5.21169	13.6771	13.5564	2.89842	7.64869	3.55166	1.49876	6.91031	12.2306	2.18556	6.49943	12.5562	6.65107	3.88268	10.485	7.4994	17.2748	9.35094	6.50868	7.00032	2.00117	12.7236	16.769	5.3381	13.6042	3.01912	2.65198	6.34958	9.24325
ACVR2B	0.740239	0.321239	0.363712	0.414278	0.680381	0.876392	1.01526	0.61888	0.61211	0.398862	2.27276	0.0749923	0.33856	0.529525	1.41557	0.370733	0.608049	0.625772	2.79583	0.70171	1.00035	0.75089	1.62335	0.792085	2.53192	0.451583	0.646197	1.89707	1.4584	0.668248	0.842287	1.29161	0.6491	1.04474	0.74216	0.629285	1.3979	0.989055	0.602754	2.45019	0.481386	1.34915	1.80903	0.969225	0.974928	0.513044	1.25628	0.71168	1.19578
ACVRL1	84.9193	43.5592	103.768	16.4853	45.1495	44.2929	16.2304	69.4801	59.6902	21.7403	33.9467	21.6005	101.271	19.9176	36.5732	19.0617	60.5846	62.0367	19.1401	68.9924	32.0581	30.269	62.2975	46.1283	28.1821	63.2229	40.5987	29.7165	33.748	8.42336	10.8042	78.6169	40.5801	47.8981	78.8661	14.9312	39.4305	92.051	10.8295	15.8264	12.1931	19.2436	36.077	32.7809	25.4709	3.96571	35.2718	6.54794	31.4764
ACY1	86.7557	91.0725	106.841	31.3722	40.5396	62.2745	19.7452	48.1234	64.4285	44.2969	59.5967	40.7304	66.1593	52.6804	17.1231	3.29909	29.5082	66.0371	38.5157	135.703	42.5281	9.39768	23.3803	29.281	66.4218	38.1465	86.321	31.4366	67.4774	78.261	8.58849	59.1303	13.8235	108.027	73.5046	6.38751	65.6258	55.5593	9.03559	93.1788	22.6358	12.2096	48.3949	67.02	46.3403	76.3685	7.06371	15.3017	42.9937
ACY3	15.2367	17.9158	20.7304	1.58285	0.64411	5.37968	5.86634	5.77517	12.0516	5.40582	4.91805	5.61721	12.3758	12.6852	1.28858	0.578806	6.64858	7.00882	2.58923	8.79464	1.7688	0.438519	14.0324	3.49024	1.74919	9.05616	5.06992	3.12909	3.68777	4.70453	0.0788666	8.49755	0.154078	8.74951	7.43971	0	7.00606	10.1303	0.23835	11.4246	3.93778	0	4.34378	7.04567	7.67255	4.91291	0	0.0971696	4.42173
ACYP1	29.7123	20.0269	16.6003	19.0038	16.8428	24.1246	19.6079	8.06755	16.0649	26.8867	37.9844	9.81502	15.8946	24.3924	16.3074	9.73817	25.1236	16.0762	24.829	19.5417	35.4188	13.9402	14.4203	12.6342	16.7586	16.3972	22.8257	16.117	15.3816	68.6079	17.2769	20.3238	13.7962	21.2654	21.2072	14.8319	34.4692	27.6352	13.8664	23.5295	16.808	19.3818	37.0842	24.0905	29.3714	31.4395	13.7946	29.3326	24.6852
ACYP2	9.11327	7.05818	7.34046	8.64053	12.7877	9.63143	10.4703	9.46844	13.7633	10.2628	8.39071	2.21774	5.31129	10.6089	15.501	8.57228	9.33144	10.7702	10.7003	5.67997	6.6482	12.825	12.9942	7.87266	8.43745	10.4294	6.88252	9.97543	12.1967	6.9595	23.1161	10.5902	16.8689	9.29289	10.5027	20.2633	10.9792	10.5053	19.1699	10.1521	10.9575	21.0139	10.4377	8.33673	15.0096	6.2935	29.8943	14.5437	6.70144
ADA	5.94581	1.90109	1.40669	6.68368	8.72349	4.19257	55.442	5.44971	3.16581	6.50689	9.83606	2.22728	1.79915	7.95831	10.6022	13.5838	8.72716	2.77624	5.12734	5.96593	13.1174	12.1581	11.0641	10.2742	22.508	7.92479	11.2301	15.4813	11.2923	18.8367	3.93077	7.69578	14.6614	2.56805	1.39606	13.4699	2.9255	1.80942	8.20101	4.16221	4.42244	5.43694	7.62467	12.6426	2.38866	2.15613	4.65396	8.97635	23.6812
ADA2	6.94073	3.96148	3.56332	12.7796	7.64844	3.02474	30.5371	31.3437	7.27757	5.3645	9.97087	1.44676	1.29299	4.1369	9.36435	31.8613	5.49834	6.08447	16.1448	4.84506	10.0244	14.9556	6.5656	14.5485	6.73778	20.4993	3.05187	11.89	8.49584	5.06526	1.87493	6.86572	30.872	1.92401	0.997488	7.99521	1.29747	2.13497	4.59711	10.4136	3.79347	2.94233	14.8359	17.3749	2.1352	0.636445	2.55156	1.26655	1.12893
ADAL	1.99583	0.963095	1.4252	1.20623	2.27077	1.03855	3.94057	0.870038	1.24421	0.409334	1.31826	0.538116	0.52301	1.38263	2.60536	2.4416	2.53143	1.60749	2.49096	2.5203	1.83449	2.52394	1.92643	1.79547	2.0764	1.68712	0.897397	0.681727	1.18854	0.393748	5.46846	1.84979	1.9029	1.55863	1.62954	3.39873	1.69828	2.26838	4.31402	1.27806	0.966041	6.8953	1.52086	1.81564	0.806696	0.191435	6.64314	4.09752	1.45842
ADAM10	19.2537	6.60141	38.2178	26.549	40.5511	37.0127	71.4659	17.1475	47.0369	13.3041	64.8344	3.25805	25.5486	9.22366	35.378	39.814	46.5334	8.15489	73.9469	10.7123	32.3255	34.5135	37.3002	13.5823	54.3138	28.2249	18.9698	62.2816	72.5484	24.9196	23.5069	46.4228	60.3425	10.9425	49.4196	35.5757	40.7962	57.5426	18.0222	37.1512	13.693	20.5989	75.0792	66.3348	43.9518	4.02085	10.4593	14.1811	29.466
ADAM11	0.293472	0.0481939	0.112741	0.549229	0.82288	0.0599117	0	0	0.0373541	0	0.271832	0	0.0146785	0.898831	0.124634	0.0578959	0.101026	0	0	0.0439459	0.10979	0.414078	0.109112	0.0491754	0	0.0978175	0.137126	0.100966	0.0860729	0	2.39944	0.288356	0.638318	0	0	0.520323	0	0.132779	1.28807	0.0821216	0	0.878133	0.524304	0.0827626	0.0369614	0	0.280472	1.37301	0.0938286
ADAM12	0.226929	0.109453	0.214554	0.702013	4.38188	3.01087	30.2025	0.57727	2.2234	0.800199	4.02503	0.12694	0.124958	1.01788	1.24059	24.0952	2.62088	0.22955	0.514739	0.150384	17.5741	4.92099	5.59061	5.05484	10.7602	1.13856	2.42479	4.46369	3.14101	3.7914	0.0502113	7.36057	19.7949	0.205552	0.147965	4.42214	0.105236	0.0961293	0.160611	0.24678	0.357469	2.20977	18.9468	14.1881	0.419425	0.310645	0.354555	0.581244	18.375
ADAM15	261.578	137.061	91.7721	87.1789	120.175	64.4188	47.1768	54.2357	83.9723	68.4296	143.814	103.512	157.207	220.631	92.0645	22.9839	125.289	79.829	35.2478	216.005	105.776	48.4693	82.4405	103.508	33.7968	73.5599	211.152	89.4808	45.8882	141.048	45.299	165.178	53.627	115.802	63.3113	56.9575	80.272	67.7087	36.7903	86.8409	97.8182	84.5102	156.45	55.5366	112.82	244.609	24.4745	64.9288	108.839
ADAM17	3.85099	4.93431	2.46008	2.86625	8.65527	10.3162	21.3012	3.29014	7.95988	7.89457	17.1143	2.71984	6.83361	5.93415	12.8436	10.1909	9.09377	2.55492	15.9135	4.11881	13.9881	14.3083	14.8198	4.43075	13.6948	5.45477	5.88518	12.2724	2.68795	11.2642	6.581	7.65929	5.11537	0.973704	3.87498	14.6057	2.34146	5.86304	8.3653	4.84802	5.50047	4.38742	12.8084	11.6904	9.8271	3.19454	1.70139	8.7389	8.23916
ADAM19	7.86812	1.91317	0.987781	3.25953	7.67476	5.49583	34.8077	3.00221	3.72465	3.91932	3.63833	1.48136	0.675077	7.14602	13.9585	15.8459	8.38012	2.98455	6.22168	5.03246	22.444	12.3994	18.5186	7.4976	11.529	3.06967	8.23567	10.8973	13.3139	3.85279	16.7704	16.1961	11.0029	0.811593	0.452579	43.7782	0.814186	1.96347	16.3449	5.79818	5.26193	12.4432	5.1972	10.4815	2.2929	2.39368	7.15802	15.4436	24.4597
ADAM22	0.748165	0.978156	1.57971	0.30182	1.00678	1.97736	0.375257	0.238502	0.96983	0.848276	1.2608	0.241982	0.883096	1.17594	7.14904	0.411484	0.945712	0.384083	2.47434	0.672061	0.570668	1.34778	1.67911	0.584314	2.22658	0.410872	0.230696	1.33326	1.14815	0.9129	0.409355	0.97659	1.73123	0.443623	1.26707	1.08325	1.44967	1.09335	0.628429	0.911644	0.162838	0.403406	0.77234	0.612764	0.912756	0.0939043	0.480597	0.552003	0.438137
ADAM23	0.924423	0.67625	0.501626	0.444653	4.39233	0.317371	1.52247	1.10176	0.660727	0.264792	0.267285	0.20736	0.0406866	2.21341	4.1704	2.5425	3.06236	0.585098	3.81817	0.357534	1.43987	8.79049	2.27067	1.94776	1.50379	1.72232	0.595839	0.556125	0.237389	0.0845817	2.16927	0.946353	5.25248	0.191654	0.0331108	2.38986	0.244075	0.486998	0.66699	0.679257	0.130428	1.90732	0.103854	3.16227	0.239158	0.44026	0.682737	2.27402	1.04553
ADAM28	8.9595	9.10444	7.90937	7.10075	2.59132	6.42429	35.4571	7.67014	8.19837	2.90041	3.63126	4.40069	0.721264	6.34715	13.3934	12.9995	21.6947	8.4732	9.96604	8.16396	3.16824	7.08501	7.87273	6.88676	2.03596	7.74716	3.53369	5.47515	2.01058	0.547311	0.450278	9.36148	12.0666	1.4909	0.496868	2.46852	0.697002	5.44299	1.19306	2.56997	3.86037	0.184224	2.94509	14.664	2.06549	1.23672	0.625671	0.332213	0.355699
ADAM29	0.157736	0.0181267	0.0670381	0.0175095	0.062275	0.0647905	0.131787	0	0.0219322	0	0.0279388	0.0142875	0.0497708	0	0.173252	0.0945456	0.117966	0.0314914	0.0931845	0.0221244	0.127994	0.074828	0	0.0216991	0.0541143	0.0189361	0.0254388	0.0217833	0	0.0226658	0.0542483	0.027245	0.108457	0	0.0401569	0.129043	0.0641633	0	0.0509378	0.109884	0	0	0	0.0480667	0.041753	0	3.61689	0.0647438	0.0198748
ADAM32	0.965708	0.476193	0.237648	0.425711	0.724826	1.17883	3.67133	0.151145	1.29822	0.599854	2.91486	0.037232	0.517077	0.33749	1.13102	0.603976	1.13438	0.325395	2.56708	0.913399	6.04589	0.93702	0.60803	0.322321	0.78714	0.46505	0.511086	0.520956	0.767398	0.697537	0.631922	3.31263	1.01779	0.638158	1.10601	2.12772	0.8282	0.141361	1.43336	1.32597	0.770372	1.13757	0.866744	0.64659	0.793775	1.30647	0	1.08392	1.793
ADAM33	16.8753	6.77284	2.01859	1.87505	44.0525	2.15505	6.82867	3.16194	1.50329	1.00503	0.39499	1.44329	0.777014	42.7055	28.0417	8.45937	13.893	3.21028	2.90504	20.3443	1.42065	34.0524	9.71449	4.37141	1.99962	11.2164	2.31986	1.20473	0	0.320099	95.9041	6.93418	26.3398	1.1856	1.04214	53.979	0.436437	2.18968	56.0492	0.815327	1.94188	80.2862	1.28143	4.81801	0.427059	0.975928	25.0137	102.386	4.777
ADAM3B	0	0	0	0	0	0	0	0	0	0	0	0	0	0	0	0	0	0	0	0	0.0731058	0	0	0	0.0917672	0	0	0	0	0	0	0	0	0	0	0.102603	0	0.0870228	0	0	0	0.0829274	0	0	0	0	1.22867	0	0.0690495
ADAM8	8.96894	2.02353	1.57713	39.4088	2.89883	8.06386	38.619	6.07067	10.7111	5.46973	20.4876	6.67865	1.93422	11.4371	9.10369	95.3018	9.20575	4.26941	14.2024	12.6786	22.0931	13.167	8.33936	26.4145	4.37473	13.066	4.5285	10.3769	9.91475	14.0423	0.47056	19.9738	13.9112	1.7126	0.322437	25.4168	0.925042	3.72091	1.55516	24.065	6.49918	0.699239	12.8838	9.97016	29.7071	7.2122	13.2016	0.392388	13.0482
ADAM9	20.7791	3.4269	42.2869	42.9053	33.2095	21.0791	105.079	17.7469	51.2272	12.3181	89.397	3.7372	27.0958	8.7486	32.6255	37.7347	34.3652	6.80628	47.2788	11.9399	32.8323	39.268	51.2179	9.20416	44.4021	32.5152	17.9911	37.8298	30.9596	20.1035	51.417	38.7455	50.0062	11.7732	42.2007	58.8928	43.5654	54.781	22.536	15.8217	15.5162	29.1869	87.7444	59.6258	53.2586	2.81771	0.606187	15.9316	34.0751
ADAMDEC1	20.5193	100.737	112.603	29.8506	1.52416	12.6768	25.7926	62.3302	65.2703	34.2774	7.14299	2.49665	1.9279	2.71654	82.0182	6.05801	74.7511	143.384	5.32224	20.5813	11.776	2.17865	113.882	22.2212	25.8711	106.893	8.70747	31.9017	12.7432	2.295	0.276332	28.884	7.32692	13.5408	1.66354	6.66543	0.925755	40.2586	0.2388	1.38931	13.1924	0.0869047	6.47661	67.0237	10.019	9.15846	2.78387	0.0311597	1.78896
ADAMTS1	13.4158	9.52998	7.61076	7.43973	96.7557	8.00465	18.8912	10.1627	11.2597	2.59752	6.43709	0.351204	0.526157	56.8752	153.39	8.64644	102.323	7.20738	9.59766	9.57816	18.5167	53.0092	14.8773	4.82204	4.62309	19.2826	7.65124	3.80874	3.29985	4.2457	45.3716	23.9932	263.556	1.88331	1.30302	58.3932	1.07053	9.26547	51.2906	0.91734	10.4854	19.3014	7.33508	14.6068	3.34501	2.59429	11.0413	25.7627	13.9684
ADAMTS10	15.6745	3.02554	1.37356	2.35184	23.0181	4.46341	12.4305	1.56424	2.69914	1.50726	2.79776	1.68523	0.943149	24.4756	30.858	7.94484	10.9084	1.48435	20.0925	16.0576	21.2473	14.138	19.0062	13.8725	4.55135	5.56787	12.8175	1.20514	0.514296	1.68171	14.6565	23.2645	36.3886	2.05292	0.870976	25.1783	0.548222	2.43426	13.6304	3.02166	2.29125	14.2807	3.76079	2.81445	1.56	2.93252	0.612953	13.8872	22.8157
ADAMTS12	0.246603	0.315829	0.114239	0.501011	2.39669	1.9386	19.2158	0.154016	1.80319	1.09664	1.7917	0.0103458	0.0914381	1.03017	2.60949	4.8259	0.818565	0.185117	6.64049	0.430616	17.0943	2.90801	10.0133	1.84076	6.66778	0.681578	2.44861	1.91164	1.87921	2.3966	2.11862	3.34747	3.68965	0.162311	0.106414	4.13305	0.598398	0.222584	5.93156	0.425664	1.85537	1.578	6.54168	5.25927	1.14711	0.778981	7.06096	2.69925	8.51368
ADAMTS13	3.3525	0.960744	0.434098	0.265937	1.16074	1.00436	0.838357	0.392065	0.310077	1.06834	0.763323	1.74256	1.89917	1.60598	0.720617	0.18895	0.721553	1.31915	1.07617	3.1506	1.10183	0.419403	0.832871	1.36885	0.331046	0.523977	1.3574	0.331498	0.150083	0.618708	0.91467	2.53537	0.37987	0.825973	1.00114	0.798129	1.34232	1.30911	0.81162	0.43029	0.368304	1.41064	0.517749	0	0.285017	0.587382	1.17154	1.0732	1.03362
ADAMTS14	3.91356	0.864367	0.558851	1.46918	2.45264	2.24124	6.60162	0.699648	1.30249	1.10804	2.30077	0.767131	0.23813	4.43951	1.22514	3.083	2.93131	0.938215	0.751675	2.81168	19.6593	4.33403	12.5379	5.56192	4.67286	1.43319	5.79789	1.33028	0.809062	1.30181	0.21948	8.88671	3.93851	0.682748	0.305252	4.70118	0.603989	1.14445	0.360562	1.13867	1.91923	0.182683	3.56602	2.82425	0.8739	2.00655	0.176242	0.846261	17.6446
ADAMTS15	3.96999	0.404835	0.15018	0.143112	9.32159	1.29344	0.546201	1.67212	0.233803	0.2818	1.24172	0.0370804	0.691455	2.52224	5.48011	0.225659	2.42748	0.768177	1.03519	2.54968	0.0635528	1.78631	0.272999	0.652291	1.46397	1.38138	0.582593	1.36287	0.357783	1.17177	1.29021	2.95029	15.6737	0.146862	0.0817553	3.52738	0.0157372	0.542562	1.00091	0.0603473	0.184535	0.640612	1.70701	1.85767	0.0695691	0.0503168	0.86603	1.20016	5.47636
ADAMTS16	0.14284	0.331167	0.594156	0.014533	1.0656	0.368577	5.55884	0.354714	0.29039	0.166692	0.441911	0.142527	0.096201	0.223188	0.317933	1.45606	0.260078	0.0891627	0.492003	0.19786	2.48998	0.126201	0.960059	0.15192	0.565332	0.047615	0.150468	0.162521	0.151346	0.112533	0.314858	0.597361	2.00326	0.090006	0.0503528	0.684044	0.56645	0.18586	0.237792	0.229753	0.0142219	0.142389	1.43375	0.219041	0.221261	0.121752	1.48984	0.21141	1.33762
ADAMTS17	1.6019	0.218725	0.626653	0.979556	0.931219	1.08792	0.113999	0.765857	2.00506	0.378752	1.42208	0.804999	1.07252	1.69662	0.809134	0.295718	1.6235	1.07038	0.0819146	0.562647	0.276394	0.493188	0.868584	0.325664	1.40885	0.419476	0.511629	0.694391	0.622604	0	0.806849	2.23676	0.265241	0.39339	0.633927	1.65059	0.781421	0.787492	1.04997	1.31923	1.49768	0.119073	0.857806	0.488045	0.371816	1.69779	1.65353	0.787357	1.65205
ADAMTS18	0.132007	0.0196614	0.0162092	0.0133501	0.24765	0.0234102	0.171406	0.278892	0.166518	0.0174703	0.166944	0.0205799	0.0297136	0.269516	0.614549	0.381816	0.142475	0.0114809	0.455483	0.0275611	0.133214	0.289162	0.142981	0.378622	0.0882663	0.0739795	0.0522465	0.0899019	0.0961147	0.044084	0	0.186455	0.822161	0.0310162	0.0216556	1.05933	0	0.0267946	0.252921	0.0683827	0.0494446	0	0.428113	0.0505898	0.00994446	0.0183285	1.43876	0.128224	0.028597
ADAMTS19	0	0	0	0	0.0854093	0.0922876	0	0	0	0	0	0	0	0	0.674477	0	0	0	0	0	0	0	0.114135	0	0	0.195894	0	0	0	0	0.186738	0	0.0591812	0	0	0	0	0.18409	0	0	0.337588	0.532878	0.0575292	0.203616	0	0	0	1.32099	0
ADAMTS2	2.99336	2.36842	0.42165	1.27804	6.05515	3.11988	32.1266	1.34555	3.00085	1.22378	3.137	0.0550207	0.0893826	1.71379	3.44059	7.57291	3.94891	0.588041	11.464	2.58054	41.5944	4.51265	16.0965	8.83317	10.1629	2.11596	6.39168	5.47769	2.60254	4.73726	1.32527	19.6031	16.2817	0.315494	0.148332	5.74038	0.32658	0.445945	2.60953	0.580747	1.52671	1.16789	8.22866	9.63298	1.40354	1.21431	1.13147	0.814806	21.1947
ADAMTS3	0.0877448	0.189232	0.0830464	0.176536	0.663043	0.167163	0.299664	0.0713026	0.119809	0.0921936	0.11821	0.00479132	0	0.167301	0.219233	0.373334	0.288598	0.0160452	0.238504	0.0771224	0.668413	0.579367	0.379217	0.539818	0.246664	0.0637616	0.118252	0.101138	0.186404	0.126912	0.404547	0.253995	0.582103	0.046239	0.0134438	0.463081	0.0284567	0.133074	0.360137	0.0308288	0.0195147	0.0818734	0.127982	0.557553	0.139825	0.0796731	0	0.0325662	0.229483
ADAMTS4	6.15396	0.214974	0.159327	6.6542	15.2251	4.21417	30.6112	1.03903	1.47377	0.742232	3.05274	0.145079	0.0851357	6.25117	21.8375	13.2556	67.1655	0.795851	2.44572	2.67944	40.484	24.561	7.26208	7.98535	4.43494	2.92231	3.91402	4.62406	1.89763	4.43151	12.236	9.50275	49.2524	0.273099	1.04718	35.0177	0.451273	0.646153	11.3991	0.54478	10.5053	0.450888	2.514	13.0046	0.765193	2.67264	11.7052	6.98718	15.1736
ADAMTS5	0.186128	0.203005	0.251242	0.353633	2.45377	0.627429	3.35389	0.745674	0.765059	0.363902	2.01181	0.00475245	0.0459218	0.73005	3.59697	1.36185	0.399082	0.3426	1.02659	0.25093	4.45231	1.74167	3.75368	0.815103	1.61352	0.293599	1.1651	0.682513	0.772421	1.06229	0.506302	0.765118	3.795	0.111096	0.0532935	1.39711	0.077178	0.398538	0.653928	0.209325	0.746943	0.797513	1.70786	0.819005	0.527091	0.262166	0.312853	0.312173	1.18433
ADAMTS6	0.24459	0.140698	0.148481	0.529629	2.87639	1.87712	2.38247	0.0409652	0.453462	0.147704	0.85325	0.0350646	0.0391453	4.94421	1.72085	1.12852	1.21472	0.198506	2.49199	0.520259	4.85995	4.08853	5.48278	0.577032	1.43449	0.471781	1.29221	0.178612	0.17547	0.244038	0.313626	0.978239	1.70007	0.0442018	0.573404	4.3407	0.690333	0.187364	2.47041	0.188986	0.240827	0.461682	1.70764	1.03538	0.245829	0.557376	0.318492	0.539989	2.78047
ADAMTS7	2.95145	1.08724	0.489352	1.76028	3.71984	1.28206	5.33096	0.938583	2.166	0.830671	1.44672	0.174446	0.0733106	2.38531	2.86772	1.85251	2.0184	0.973768	2.34754	5.43501	13.6111	4.11371	8.97889	1.88789	3.90524	1.68496	4.40141	1.27445	2.06433	1.09519	1.50652	8.58774	5.54002	0.343997	0.13768	4.48125	0.224124	0.627655	2.60346	1.16225	0.98343	2.28105	3.11162	2.25698	1.31897	0.925998	0.89107	2.5563	11.8879
ADAMTS8	2.47183	0.321764	0.338406	1.34844	5.73626	0.574649	1.00015	1.3207	0.640074	0.669697	0.270461	0.158745	0.117312	5.16108	15.1113	1.90508	10.0683	0.832553	0.116992	1.92816	0.757441	29.6952	1.06604	0.663349	1.03649	2.53581	1.41884	1.12492	1.33515	0	12.0401	2.22572	17.688	0.274602	0.0358756	13.472	0.259202	0.45808	23.1107	0.61718	1.38476	15.7775	0.230375	0.474167	0.397925	0.425693	3.61667	18.9578	0.0473379
ADAMTS9	9.008	3.04384	1.47488	4.16621	12.8212	4.05501	7.37152	5.37378	5.44706	2.51193	7.88572	2.11071	1.28504	8.14079	10.2685	3.95455	24.4778	2.63781	2.80954	6.73845	13.5682	15.2194	12.5604	15.9058	4.21948	4.81149	12.7969	3.73568	3.64606	10.2822	16.2406	4.71674	8.59227	2.88536	1.63991	35.6128	3.03472	3.36324	13.3621	1.61328	6.39455	20.5512	4.91907	4.05495	3.91259	5.03754	9.35097	13.8013	11.0842
ADAMTSL1	3.6682	1.09968	1.21767	0.683893	3.85521	0.854059	1.32311	0.985044	0.554035	0.824086	1.19466	0.75822	1.3283	3.01101	14.6275	0.58944	6.09666	1.54412	0.727843	3.06014	0.76822	6.5753	0.977974	2.41528	0.663324	1.91797	0.827081	0.668725	0.154881	0.522628	2.86105	2.3486	10.3241	0.564187	0.802276	3.45955	0.233615	2.68715	7.22119	0.192024	0.544368	6.83899	1.61336	0.452037	0.165866	0.0773799	1.09556	9.16351	0.964203
ADAMTSL2	1.54215	0.610858	0.650428	0.690914	3.78582	0.664776	2.2952	0.615501	0.926997	1.40687	1.40194	0.510023	0.156858	1.74683	2.79889	0.420366	1.0709	1.37838	58.6227	2.77874	5.32077	0.7897	5.65697	1.98528	2.07822	0.671097	5.26774	1.1728	2.15808	1.1078	0.712129	8.30983	1.77029	1.33144	0.220833	1.11162	0.604121	0.64707	1.22073	2.62479	1.20284	1.80569	3.73989	1.92496	0.810847	0.941798	0	1.70704	6.35364
ADAMTSL3	0.641005	0.201578	0.56894	0.344858	4.70615	0.552352	1.75174	0.581222	0.643957	0.383771	0.982405	0.341144	0.148437	1.43903	12.8608	2.38538	1.46288	0.379547	3.94333	0.282178	0.768713	6.20831	2.67773	0.409389	1.09567	1.16725	0.318514	0.501094	0.452403	0.114305	14.2707	1.24326	5.29059	0.154732	0.20146	9.80624	0.13843	0.391907	11.5787	0.516551	0.552216	11.3471	0.517271	0.58803	0.166549	0.305706	5.54554	7.72457	0.502472
ADAMTSL4	10.1167	5.30059	9.43156	9.05883	14.8276	2.64109	24.1678	8.29326	4.54919	2.97591	4.1559	1.16767	0.605978	18.8903	28.2175	33.4242	9.76498	4.24874	5.09486	14.0054	16.693	7.98835	4.78564	6.21853	2.63994	10.518	3.05282	4.14309	1.88269	3.92301	13.3216	10.6484	26.5128	0.550043	0.799874	24.4673	0.986079	2.28015	9.37797	8.449	2.827	10.1218	4.13962	6.39099	1.50266	1.42671	9.41477	7.77944	11.0511
ADAMTSL4-AS1	196.205	74.8779	195.518	120.453	226.752	143.208	222.389	74.5083	137.726	59.58	169.961	51.7343	80.2753	143.704	310.407	229.032	275.597	120.342	166.722	137.939	423.093	128.458	128.423	70.8413	78.328	143.803	68.8458	126.842	125.005	93.683	234.76	137.507	418.542	52.8107	187.794	275.621	113.047	163.854	218.476	117.611	101.591	134.836	177.003	255.967	78.0272	70.2069	53.8815	77.9046	114.865
ADAMTSL5	11.1635	2.35794	2.91756	2.34505	2.40557	10.3316	3.00262	1.83289	1.98657	1.51295	3.4658	0.617967	1.85793	6.6239	4.53039	1.54825	3.05417	2.22306	4.06107	18.4504	2.49421	1.39458	8.17545	1.13649	5.07098	3.5008	3.27941	4.32221	4.07248	7.17483	0.930842	11.1323	2.31957	2.2902	2.00606	2.73294	3.96374	1.56944	1.21015	11.3843	0.615283	0.990214	3.83243	3.77082	3.66319	2.75494	1.89644	2.39082	11.7504
ADAP1	145.986	46.4128	57.3345	47.2243	39.2091	94.7145	28.5528	44.4013	103.551	115.363	51.5942	25.5943	84.6071	59.0441	27.357	13.5233	54.1283	61.2997	104.484	169.495	34.3969	4.89319	41.3933	29.8946	29.833	59.7362	46.6322	45.8315	107.457	135.668	15.2458	188.493	11.6688	78.3337	60.8599	20.2564	74.5502	59.1749	12.3692	196.208	88.6035	7.59563	50.7748	46.5168	132.54	62.2213	10.3005	47.9907	147.701
ADAP2	5.16858	1.6605	5.35884	5.38233	6.9753	4.29296	14.7022	7.70215	3.92566	3.50735	10.3675	1.22998	1.51042	2.08354	6.60808	17.5451	7.21736	3.54181	22.8849	4.08954	8.35071	10.1364	13.2762	3.79284	15.9094	6.91997	4.23146	4.72291	5.07622	6.23114	3.33985	8.19321	24.9037	1.34379	2.6825	8.9148	1.7576	3.40544	6.3862	2.51275	3.77672	3.08416	14.5497	6.58629	1.5757	0.516267	4.05301	5.6443	6.64495
ADAR	34.6486	9.48225	24.5513	20.0729	31.4072	36.451	90.3963	17.3454	35.8752	31.4846	54.6022	7.28797	34.2137	15.1709	35.013	39.6597	30.1624	11.3087	64.2741	16.8848	44.2966	38.7788	40.8749	30.1357	38.0528	22.8594	25.3324	50.2768	35.3877	32.9267	22.2613	41.3736	39.5089	12.1347	21.2933	39.5561	22.6168	25.2442	23.644	33.8082	18.7738	22.3184	60.729	44.2046	34.8943	7.26064	8.13261	17.1686	21.4376
ADARB1	3.80282	1.98815	0.932091	3.69808	19.9042	3.21016	6.9512	2.03591	2.12406	1.37733	12.7141	0.761063	0.712582	10.5951	21.9909	11.8036	14.0018	4.71657	6.15365	3.20693	5.94889	15.4542	10.5069	6.72058	1.97258	4.21876	5.56847	4.7793	2.84548	5.93302	50.4028	6.3243	43.369	1.67792	0.633777	26.4341	0.536266	1.67305	24.7227	1.65497	1.13832	21.2338	7.92011	3.75085	1.72437	4.95205	13.6172	17.4593	3.26793
ADARB2	0.337241	0.277386	0.0891562	0	1.42634	0.0192433	1.13394	0.0205518	0.082595	0.0219662	0	0.0970387	0.113015	0.154073	0.387959	1.26652	1.00038	0.464212	2.11776	0.154151	0.187144	0.179322	0.0357065	0.115468	0.668326	0.388365	0.109531	0.349583	0.0279685	0.060109	0.585923	0.193031	0.746463	0	0	0.202578	0	0.586368	0	0.323013	0.162814	0.812509	0.0343538	0.126696	0	0.180684	0	0.765393	0.350317
ADAT1	26.9843	12.1981	11.3517	9.57146	23.0386	29.076	46.1153	13.1635	26.9555	15.8645	33.6828	8.67892	16.821	17.5164	18.4968	19.0919	21.9632	16.0933	30.5166	15.4705	26.1011	21.5914	34.4011	25.6779	28.6935	18.6129	15.5442	20.8732	42.7973	17.0714	20.046	22.9872	19.9582	14.8202	18.7931	25.9881	40.6087	23.093	14.8505	22.2763	10.9993	16.3559	28.0033	25.0201	31.0013	17.9327	8.38593	11.9461	16.4216
ADAT2	5.4099	3.28585	1.81176	2.56519	6.84046	4.57547	9.71812	1.14816	3.9503	2.53763	11.0343	2.70578	3.60418	4.20743	3.967	1.97157	8.31283	2.40614	6.08656	7.63574	8.74943	3.06227	10.3452	2.82941	6.47879	3.18296	5.53793	6.07054	2.0831	4.68424	2.73646	7.83395	1.72444	3.95308	4.67912	4.03777	4.55114	3.93814	1.18681	12.6914	4.2675	5.94856	5.11725	6.67048	3.47686	6.87519	1.7875	3.89461	11.4902
ADAT3	44.9529	12.5227	17.9173	4.0355	3.93875	12.183	3.83824	9.11837	9.05674	7.21777	6.20483	7.71921	12.9767	8.90439	5.20248	1.86021	9.24979	7.46264	7.26838	58.3025	7.52403	1.91608	12.2136	8.30244	10.5357	8.13396	9.71267	6.14642	9.59859	5.96599	1.23185	25.6003	2.50917	6.9822	8.37265	2.50133	8.02941	9.93197	1.1202	32.8726	5.0336	2.33687	7.63895	6.76793	9.40013	5.80457	0	2.24832	19.961
ADCK1	10.0312	4.52163	3.5296	2.25818	4.79561	4.34861	5.00825	4.7408	5.93588	5.46767	5.27081	3.54821	7.32372	7.19404	6.5152	2.34837	3.04413	5.37482	3.66784	9.73693	7.62797	4.77583	5.86593	4.67509	10.4446	3.64882	8.66975	6.7409	4.73013	2.49471	8.75677	8.95661	4.38196	3.34732	4.84135	5.26531	5.48038	2.83343	7.78034	7.00321	3.61365	6.25141	5.50273	5.47991	5.32403	6.13914	1.76683	6.61286	4.93197
ADCK2	16.1914	4.07573	8.46786	4.38164	9.1507	13.1104	12.1552	10.699	10.554	16.4941	19.0557	2.74701	13.13	7.49435	10.0305	5.95685	9.29468	14.8014	16.0922	13.5409	11.8793	5.30434	12.2451	6.26013	19.9449	8.30353	10.3839	10.3069	15.7983	9.3372	8.78308	19.0973	8.25508	11.374	10.1446	6.4485	12.7759	11.7931	6.02156	16.5086	8.97029	7.55364	19.3758	10.1091	10.7566	6.4699	8.80482	6.2698	15.4929
ADCK5	15.2789	8.9226	7.18627	5.53781	5.19862	10.5749	8.36278	3.98166	6.36333	9.05688	7.26493	4.90205	8.49934	9.31343	5.51104	2.88973	5.18885	6.19486	9.49583	20.8389	9.90408	3.44073	8.28583	7.72674	6.34081	8.83972	4.27845	9.39266	7.49896	7.2775	4.18269	13.8858	3.69281	11.0706	6.2373	2.21687	10.2473	6.34049	2.67479	7.512	6.95333	4.71959	7.46419	5.58082	9.61352	20.3364	1.40085	4.57972	13.2677
ADCY1	0.541533	0.0179321	0.0110933	0.279015	1.53136	0.14759	0.210219	0.522609	0.453825	0.0703804	4.05558	0.00462355	0.158481	0.954645	2.56053	0.282743	1.48401	0.681497	1.37558	0.317146	0.925551	0.513183	0.316228	0.642054	0.25616	0.132987	0.346596	0.12509	0.860635	0.041467	0.0402163	0.798222	1.2552	0.219836	0.0453858	0.780414	0.119409	0.165245	0.155851	0.792998	0.0530894	0.548877	2.85947	0.324432	0.816291	0.0305611	0.242954	0.0939313	0.436857
ADCY10P1	0.417251	0.298251	0.332804	0.266198	0.355557	0.425562	0.253687	0.106654	0.321992	0.305126	0.567377	0.113568	0.523775	0.532	0.664958	0.160829	0.167219	0.371316	0.601486	0.445875	0.476719	0.203016	0.590694	0.242221	0.673688	0.301322	0.532517	0.522161	0.371289	0.248535	0.769805	0.623809	0.26694	0.170732	0.334174	0.379647	0.157548	0.279722	0.29557	0.665771	1.80872	0.504617	0.33369	0.122946	1.24029	0.0884579	0	0.555178	0.72574
ADCY2	1.0385	0.345427	0.539853	1.0702	1.95621	0.632244	2.18414	0.852396	0.870636	0.532475	0.939223	0	0.391764	1.82582	3.24911	0.484632	1.30902	0.582434	1.56373	1.05161	1.49494	3.75696	4.05942	1.72407	1.21844	1.63605	0.16524	0.416311	1.09628	0.0940948	5.43878	1.14241	2.17551	0.440538	0.374837	1.81772	0.29165	1.0474	4.47605	0.46671	0.505678	6.59436	0.277015	0.533508	0.217893	0.306438	5.45305	3.12048	0.655961
ADCY3	37.2114	8.45183	5.1183	13.6788	50.2154	21.0059	18.3128	9.46148	16.8936	23.8417	17.6422	0.684434	9.10362	15.7682	43.7522	13.9946	25.087	10.03	32.4915	23.2504	40.6786	15.2346	30.963	14.7911	40.7292	14.2245	29.8356	32.6067	44.4265	38.6439	13.1346	68.2357	46.9874	19.633	8.95314	30.2145	25.0088	8.38027	18.9822	68.1614	19.6318	14.0904	22.984	18.9643	15.4508	11.0185	5.59898	15.5713	59.5052
ADCY4	4.36745	1.80259	1.21592	1.2995	5.23346	2.17006	1.40154	1.04803	2.36997	1.10416	1.69787	2.22633	1.05304	5.36635	4.99251	1.33525	4.74085	1.00079	2.50388	4.04432	3.76597	3.29036	2.99267	6.03931	1.21135	2.02222	4.18541	0.946754	0.561718	1.19848	1.85816	4.05839	5.42947	0.812683	0.534865	4.99937	0.467259	1.74879	3.05158	0.641164	0.898339	1.13587	1.57056	0.857972	3.33346	11.2372	0	1.51842	3.78955
ADCY5	6.45655	1.64344	1.70376	0.950741	26.4321	1.04514	1.97277	3.0258	2.39441	0.459106	0.0429818	0.441676	0.608987	12.3147	33.7297	13.15	8.15492	2.32256	2.53303	5.74561	2.15719	19.1317	3.54654	1.82618	2.80293	2.36304	0.98257	0.77117	0.391215	0.0361751	56.0448	4.0129	22.1601	1.24107	0.463428	69.7222	0.325981	1.59536	42.9872	0.539958	0.854102	38.3625	0.0332802	2.26875	0.474154	0.282264	4.44797	44.7989	1.39609
ADCY6	42.4904	21.8334	22.5637	5.61443	18.4469	17.7566	14.9631	9.46292	29.4246	10.3916	22.8033	10.0462	38.1327	15.0741	23.6867	3.47915	19.5792	18.3289	32.8358	35.9665	21.0199	10.381	22.7305	21.1534	20.1222	14.2393	14.6656	14.2788	10.9795	7.36002	12.9315	49.5462	20.3695	13.6728	19.5841	20.2743	17.0414	31.401	8.62907	45.2005	8.82807	8.06939	15.778	12.4763	20.5126	9.43437	0.778435	13.0141	24.7697
ADCY7	11.6129	2.03736	2.21935	2.74293	9.17363	4.25648	27.8945	2.20758	2.31914	3.14612	23.0036	1.9366	2.39444	5.34409	11.0801	17.7527	8.80048	1.86043	11.8391	13.2335	8.51156	8.40645	10.0962	6.55398	7.05116	7.89021	5.01099	10.8289	6.17166	3.60475	1.53434	27.3886	20.5186	1.57079	1.72751	6.11714	1.29583	3.77144	1.20936	14.178	1.66485	0.832072	24.3498	9.84082	5.50184	2.21749	7.76617	1.01985	7.04668
ADCY9	6.65422	2.51912	3.46693	1.29179	5.60263	3.12601	4.67449	3.423	4.85882	1.84582	3.60399	1.00576	2.75626	3.73364	8.20969	3.49542	4.21719	2.81722	4.96451	5.24505	4.73551	6.07989	6.72361	2.71621	4.07225	4.14467	1.98517	3.28557	5.00473	2.66448	6.31541	7.54747	10.1541	1.5563	2.61105	6.59994	2.10068	4.48117	3.44768	5.0813	2.28616	3.90721	4.03727	3.5395	13.4116	1.92929	3.24155	4.09131	4.03254
ADCYAP1	0.38222	0.132219	0.325492	0.52823	1.49333	0.421569	0.485379	0.40632	1.90402	0.476506	0.0168819	0.0191361	0.116626	0.468686	4.56407	3.67968	2.85959	0.661627	0.0155496	0.12781	0.687328	14.4671	1.44403	0.845271	0.511449	5.92054	0.112479	0.639607	0.420237	0.0520738	0.273922	0.633049	1.60765	0.0229214	0	1.63211	0	0.168189	5.68644	0	1.02221	0.513833	0.0340099	1.80314	0	0.543706	0	1.73641	0.0531713
ADCYAP1R1	0.143437	0.0118025	0.0731404	0.0848246	0.869478	0	0.234147	0.102782	0.027116	0.0260568	0.024502	0.0140824	0.0109901	0.207037	1.74369	0.529414	0.443602	0.44803	0	0.136264	0.0208838	0.329493	0.0322881	0.106905	0.0223784	0.13039	0.0312002	0.0242964	0	0	1.20927	0.135143	1.41897	0	0.0258793	0.909414	0.00683528	0.00799212	0.841726	0.0625479	0.0404439	3.09057	0.0328222	0	0.0134467	0	0.045132	0.396395	0.0384274
ADD1	108.064	133.506	113.079	40.9178	85.2168	68.982	65.4861	57.1549	34.3591	41.6404	41.5636	73.5703	124.334	190.649	112.178	50.3742	64.3069	92.5256	75.087	85.7456	103.344	91.3471	72.5186	78.393	61.3962	59.2682	70.7156	41.4009	34.5377	70.8219	168.206	83.7512	83.158	66.4987	56.1668	142.45	51.1567	82.576	147.348	84.0694	29.1328	216.312	41.0918	38.429	48.5358	73.4955	403.232	211.424	62.5917
ADD2	0.215678	0.678945	0.0510257	0.372021	0.313303	0.0375888	1.11765	0.0685163	0.584049	0.109633	0.49716	0.133598	0.117341	0.144245	0.893141	0.581515	1.76565	0.0676165	0.0442379	0.309628	0.520236	0.827197	0.224433	0.182368	0.0492695	0.0896797	0.10855	0.387091	0	0.0495257	0.369821	0.519721	1.52597	0	0.162711	1.558	0.296399	0.0628527	0.349932	0.397886	0.245336	0.0925911	0	0.170801	0.284964	0.315594	3.38275	0.127247	0.142933
ADD3	36.8096	29.2283	53.6401	19.24	49.2703	77.1113	68.7293	23.7027	52.0799	46.9437	52.89	6.74144	42.9348	21.8355	62.6141	16.9532	49.8685	26.6194	108.355	16.0682	53.8191	36.5409	55.806	24.6737	51.7089	26.6835	11.4395	36.1782	47.8722	36.738	11.048	37.1953	55.862	27.6607	68.0344	21.6421	63.9866	81.0421	8.30952	92.2271	33.9866	20.2933	27.3353	47.7076	42.7646	34.9541	14.9161	7.62249	33.6904
ADGB	0.878879	0.872516	0	0	0	0	0	0	0	0	0	0	0	0	0	0	0	1.8724	0	0	0	0	0	0	0	0	2.67802	0	0	0	0	0	0	0	0	0	0	0	0	0	0	0	0	0	0	0	0	0	0
ADGRA2	17.5743	2.27108	1.49616	3.91576	37.2022	4.75131	21.8798	5.99617	8.40239	3.97393	5.57791	0.335041	0.448016	20.2076	36.8485	17.2858	12.4243	4.64264	50.1175	19.2683	34.617	17.994	48.896	11.8188	18.5637	12.7735	13.0644	10.8062	9.49067	4.50654	15.2532	41.7452	54.3386	1.49731	0.48732	42.3607	0.916653	2.75892	54.3841	6.91356	3.79616	12.4301	10.0116	15.0696	4.98843	2.30357	0.63184	26.2052	51.1186
ADGRA3	21.4775	13.218	15.6881	3.66615	11.5814	20.6129	10.8533	7.96484	19.1796	8.20258	19.0392	6.03047	26.4423	12.0691	11.8126	4.39136	13.2575	9.14438	18.0549	14.5689	12.3378	9.01071	18.6923	13.9298	24.248	6.622	9.84943	8.40297	10.0504	11.6441	25.2767	14.4515	6.74409	11.1136	17.4498	12.2675	10.8595	27.2107	16.5816	25.8218	7.70256	14.8899	13.772	12.426	9.43197	12.7675	9.88561	17.2469	12.2621
ADGRB1	1.20885	0.229548	0.0433628	0	0.0207285	0.294378	0	0.0379139	0	0	0.160163	0	0.289015	0.254969	1.12297	0.0624365	0.939638	0.197744	0	0.118871	1.33639	0.422523	0.473647	0.403294	0	0.485543	0.28539	0.292412	0	0	0	0	0.0607635	0.0550611	0	1.35621	0.110162	0.296849	0	0.077219	0.319454	0.78209	0	0	0.177895	0.22224	0	0	0.0258294
ADGRB2	2.08946	0.295144	0.132868	0.520678	1.38438	0.513038	1.03625	0.267758	0.104395	0.523832	1.11296	0.219977	0.118858	1.08824	3.14746	0.709897	1.09055	0.770314	0.985452	0.966147	3.63763	1.6636	1.89908	0.808887	0.316475	1.1411	0.60648	0.416497	0.291187	0.908377	1.16034	0.990925	3.24056	0.578513	0.0235919	2.10113	0.0918207	0.253876	1.53742	0.262034	0.434909	1.8295	0.721168	0.621192	0.10223	0.237056	0	3.96623	2.61824
ADGRB3	0.133881	0	0.0859673	0.0694729	0.873827	0.0137632	0.127351	0.0867556	0.0930564	0.0111331	0.0159418	0	0	0	2.28963	0.361859	0.755061	0	0.302075	0.0488078	0.132782	2.43694	0.083366	0.0775029	0.0346677	0.22938	0	0.0248309	0.00706693	0	0.425359	0.16885	1.85684	0.0110043	0	0.640618	0	0.0628454	0.134298	0	0	0.197975	0	0.00806017	0	0.0107934	0	0.122565	0.0341696
ADGRD1	1.31859	0.547233	1.33889	0.701275	5.20553	0.19804	0.859221	1.81864	0.65993	0.451593	0.714531	0.0218094	0	4.589	9.18664	2.6278	2.19099	0.869215	2.94235	0.538779	2.69097	3.63401	3.38521	1.42198	3.94148	3.91088	0.129097	1.27681	0.161928	0.00754858	2.96598	2.19102	9.10837	0.219171	0.0462948	3.19216	0.848556	0.0379923	0.425304	0.293843	0.0372519	3.73415	0.810689	0.520849	0.0637759	0.128977	2.3089	0.0825705	0.739444
ADGRD2	0.224353	0.340082	0.272544	0.140097	0.160715	0.295577	0.316717	0.0659444	0.254688	0.312522	0.450343	0.190538	0.018268	0.0931852	0.22895	0.215979	0.370439	0.37575	0.329873	0.167431	0.251113	0.059729	0.377688	0.0246283	0.200344	0.240777	0.10504	0.0816795	0.0221459	0.319293	0.207679	0.140331	0.0704604	0.0734125	0.104012	0.297347	0.248074	0.228105	0.049364	0.160556	0.463308	0.183161	0.219987	0.180557	0.393386	0.159905	3.56621	0.365904	0.406028
ADGRE1	0.375806	0.2386	0.136398	1.22348	0.125475	0.268906	4.73245	1.08858	1.08992	0.789884	0.976823	0.162426	0.101041	0.217972	0.151832	1.85571	1.0703	0.366183	0.515971	0.322093	0.352518	1.33681	0.366031	1.86889	0.305002	1.78782	0.533036	0.42734	0.25356	0.562297	0.0236738	1.55918	0.788168	0.0512419	0.0349646	0.260581	0.322852	0.0195029	0.114638	0.394842	0.241274	0	0.518499	0.676424	0.0690935	0.102446	9.938	0	0.0864256
ADGRE2	1.94318	0.756095	0.690412	2.79162	1.05595	1.128	6.42657	1.51762	2.14103	1.67332	3.12211	0.312656	0.281295	1.30417	2.13325	12.7145	2.6272	0.974273	2.52998	0.939511	6.10576	4.83146	3.6959	3.4424	2.54551	2.43359	1.99111	2.72622	1.84601	0.75591	0.108727	4.18516	3.25034	0.162234	0.300563	4.03637	0.826596	0.737876	0.15088	4.56367	1.27123	0.1895	2.36162	5.1149	1.10908	1.00963	2.85612	0.125577	3.1603
ADGRE3	0.0226332	0.312116	0	1.93378	0.0392324	0.126792	0.387499	0.713497	0.795615	0.619447	0.703219	0.0503741	0	0	0	7.31084	0.629278	0.0737732	0.0271938	0	0.301039	1.47859	0.154476	0.375293	0.109033	1.32829	0.142995	1.06432	0.793622	0.514052	0	0.654311	0.913359	0	0	0.070188	0	0.233584	0	2.69218	0.161058	0	0.735552	0.422372	0.0490752	0.0848326	1.17635	0.152183	0
ADGRE5	88.3371	29.03	41.3018	44.0775	45.6936	54.699	87.9353	37.0425	40.6941	30.4395	52.431	26.9269	54.902	59.3597	51.8953	45.8434	67.1784	45.4528	70.8391	91.9392	45.0081	23.209	65.5912	39.0538	50.2192	74.3919	50.8425	56.6042	65.5711	43.9864	20.568	72.5062	57.5572	26.5608	37.8635	43.1749	34.6299	61.7994	14.8529	83.2754	43.543	17.008	50.7887	56.3489	60.4458	24.4301	13.5748	16.9703	47.6774
ADGRF1	0.136993	0.342249	2.75049	10.3803	0.158532	1.51535	0.181321	1.96498	2.99944	0.337118	1.41752	1.57709	0.511239	2.56827	0.556055	0.191249	0.187309	0.117582	0.235846	0.150119	0.270874	0.178795	0.122793	0.0498334	0.0842743	0.161905	0.596374	4.33497	0.226167	0.304803	0.12654	1.86795	0.264629	0.675713	2.03818	0.244925	1.23186	0.633628	0.0852179	0.323227	0.911887	0.0745689	1.32641	2.65518	3.96125	1.3186	3.22962	0.152145	0.328764
ADGRF3	0	0	0	0	0	0	0	0	0	0	0	0	0	0	0	0	0	0	0	0	0	0	0	0	0	0.73979	0	1.53755	0	0	0	0	0	0	0	0	0	0	1.07324	1.09446	0	0	0	0	0	0	0	0	0
ADGRF4	0.444417	0.892299	6.64366	2.65232	0.521358	2.62002	3.77958	1.17995	0.833867	1.41023	2.82087	1.76429	2.19793	0.380158	0.0212591	0.0677932	0.906022	0.587653	0.257084	1.90929	3.0329	0.0213403	2.8167	0.0823052	1.04927	0.26486	2.45236	3.76485	1.99716	2.46898	0	1.23422	0	1.70298	2.31242	0	3.17979	0.96195	0	0.619401	2.99912	0.0310756	2.44553	3.80644	1.85356	1.61662	0	0	0.398374
ADGRF5	2.52882	1.41707	1.22815	4.27399	16.9279	2.74943	9.21177	1.29411	3.87396	2.15489	5.92695	0.323428	0.097996	3.43853	13.5189	8.87901	6.79496	1.18055	10.0158	3.51392	16.5012	13.0946	17.7405	8.60332	7.7295	2.38161	10.3453	3.83976	6.22064	6.67803	6.58534	5.15818	13.2418	0.812828	0.493415	14.2045	0.493001	1.85335	3.89954	1.30669	2.96423	5.99826	5.43066	4.2709	2.46841	1.25642	6.9723	3.6388	7.95731
ADGRG1	36.6587	10.6706	18.4064	18.2994	34.1991	31.2508	45.4561	17.1072	63.5942	40.8374	38.5067	6.45239	45.8507	14.1599	12.388	5.22337	30.1839	16.6172	156.77	33.567	65.5087	13.2952	85.4261	19.6797	82.718	34.6777	29.7856	35.1692	108.693	30.5044	5.40145	83.1907	8.90378	38.697	32.4953	20.6213	68.3437	45.3099	4.52683	135.751	48.9494	8.65004	36.6172	50.2858	67.2919	23.8997	10.7776	3.97862	61.6514
ADGRG2	0	0	8.02282e-06	4.96625e-06	0	0	3.66605	0	0.308611	0	6.32367e-08	0	0	0	0.438109	5.3391e-07	0.0976531	0.158838	0.17937	1.30367e-05	0	0.086178	1.98526e-05	4.77671e-05	0.0641522	0.0826621	5.77336e-05	0	0.0186759	0	1.08729e-05	3.21394e-05	0.102654	0	1.42521e-05	6.91808e-06	0	8.23666e-05	3.28637e-05	0.212141	6.02022e-06	1.86458e-05	0	2.35509e-05	0	0	0	0	0
ADGRG3	0.117385	0.046558	0.306239	3.57785	0.397498	0.628095	1.9716	1.28362	3.14783	2.12059	3.1459	0.271371	0.120409	0.424121	0.797755	42.7475	0.690481	0.138526	0.0580313	0.278568	0.894968	4.65714	1.85258	4.10646	0.845774	3.7575	0.279191	1.79535	1.59512	2.2969	0	2.45328	0.419095	0.116296	0.0588523	0.501204	0.0457304	0.145591	0.112586	4.60646	0.668646	0	3.34173	1.7997	0.0611796	0.105592	0.850628	0	1.02763
ADGRG5	1.74609	1.1639	0.533181	2.78793	0.264701	0.611049	3.88748	2.14021	2.37913	1.39158	1.19791	1.06117	0.738056	1.73745	1.11903	4.2653	1.66499	2.95415	0.891735	3.09678	1.87264	3.20096	1.78513	3.37596	3.97176	1.38552	3.66549	5.03393	3.61271	5.64151	0.0712567	3.98206	2.68647	0.603768	0.129227	0.959211	1.38357	0.588127	0.300933	15.2014	2.10864	0	0.849108	3.41461	3.5876	0.803423	4.21105	0	1.12242
ADGRG6	2.61437	2.1578	5.13495	2.91753	6.38172	3.62367	16.0013	2.45891	11.6553	1.63344	8.61553	0.405925	2.76373	4.60868	7.2263	0.927058	6.3835	0.939664	0.771823	2.16808	0.278679	5.16931	2.31675	1.00836	2.06975	3.75807	1.05233	3.1149	0.638402	1.66467	2.42681	1.96797	5.56311	1.36676	3.60159	1.63949	3.62055	4.53272	0.487962	0.637122	0.533208	2.21883	5.40629	4.07016	5.29614	0.475492	0.391972	0.404174	2.84905
ADGRG7	0.883387	1.88005	6.51892	0.278808	0	2.88607	0.0169133	2.31533	0.870371	1.15517	2.1608	0.560441	1.43444	1.64053	0	0.0411566	1.03566	0.265044	0.0252972	0.0935074	0.582327	0	1.66738	0.224505	1.93816	0.637717	3.4338	4.39627	3.78523	2.34119	0	0.591558	0	1.95826	5.11811	0	2.35754	2.44217	0	0	0.384325	0	2.22247	3.83163	0.491464	0.300261	0	0	0.152901
ADGRL1	20.1809	9.36907	9.83591	8.19452	17.6671	10.4081	11.5692	5.16805	13.6149	7.80488	18.4307	2.37406	10.0168	15.0055	24.1563	9.90307	11.6358	6.69737	16.6034	22.1552	21.4602	8.4332	20.7314	5.09727	20.0919	8.5413	21.0148	27.6053	16.4832	12.4746	18.3368	37.2295	12.7108	3.73162	4.54342	14.4493	9.59121	5.73019	20.6667	48.898	6.97111	16.8646	15.0616	10.2026	12.0514	9.76206	6.21542	23.9158	32.4485
ADGRL2	12.4043	7.67284	9.02395	7.33904	13.7171	33.779	16.1475	9.80992	12.2009	3.77524	2.9607	3.37282	8.05364	24.2398	44.9994	6.30869	17.1954	10.0171	15.8375	7.43135	13.4454	23.3618	25.0252	17.9828	7.5866	9.68195	5.70915	5.57867	3.57899	3.23436	10.5002	8.64136	23.9459	4.14139	28.8814	22.8692	9.84339	10.2619	26.0117	1.31876	2.77651	30.7052	3.54869	15.0795	2.3177	2.78162	21.9122	23.9059	6.90072
ADGRL3	1.41216	1.35287	1.0981	0.592765	2.60941	0.427226	1.82597	0.804085	0.906219	0.568834	0.0753236	0.0684465	0.035698	1.39237	8.07688	0.0814607	2.09523	0.924495	0.50253	0.852506	0.224765	1.38848	0.36505	0.536491	0.675287	1.2907	0.108196	0.291107	0.273476	0	0.580869	0.871375	8.33124	0.359887	0.21235	0.688477	0.290834	0.917214	0.533416	0.0763048	0.642762	0.502655	0.0761581	0.751341	0.455534	0.338286	0.633388	0.350913	0.034817
ADGRL4	3.37366	1.33537	1.56713	10	21.6769	4.0549	11.0926	2.29494	5.07983	3.03049	5.83441	0.096248	0.0607653	5.77793	14.8999	9.3087	10.1232	1.2338	5.23092	2.20621	8.00392	16.7659	14.0742	9.11392	6.27043	3.53168	7.60267	3.08561	3.87546	5.02837	4.31252	4.60247	15.0473	1.74532	0.173657	20.7529	1.78681	1.93005	6.45605	0.909202	2.99457	4.0094	6.999	4.81294	2.37588	1.46514	3.05488	3.05295	4.17863
ADGRV1	2.35538	1.61857	1.85927	1.01786	0.670181	1.72206	1.16002	1.48487	4.33283	2.27328	1.40327	0.553309	1.86933	2.13988	1.1121	1.4477	3.86805	2.19559	2.5077	2.0575	1.55681	0.528536	1.25152	1.69106	1.92451	2.37648	0.708993	1.42302	2.19962	0.853464	1.16251	2.73803	2.7812	0.837659	3.00847	0.394992	6.33037	5.49471	0.461835	1.63726	0.374543	0.68571	0.877176	1.25588	3.1069	0.527678	7.34761	0.321799	1.93918
ADH1A	1.0276	0.0636784	0.40994	1.10496	1.4154	0.0759267	0.23563	0.353109	0.251571	0.0285396	0	0.252294	0.804135	2.24307	1.1124	0.0686464	1.59401	0.109568	0.996879	0.572633	0.149797	0.923778	0.855329	0.682245	0.679046	0.383024	0.0824392	0.0667367	0	0	2.72512	0.240353	1.34942	0.119533	0.0710116	2.36324	0.0380845	0.920389	1.10417	0.433073	0.0301908	0.840961	0.589252	0.548747	0	0.63275	0	1.91883	0.0350011
ADH1B	7.48858	7.27582	6.8751	3.74618	90.1089	1.51443	3.38672	23.8988	9.36885	3.77525	0.0142125	0.860451	1.82919	20.6832	143.028	6.80477	12.3267	11.6239	2.02493	7.7847	0.0708932	10.3564	1.20971	5.06767	0.553148	26.8846	1.29116	2.73448	0.0432956	0	29.7626	11.2835	175.846	1.71156	0.753065	24.7002	0.215232	4.64806	32.3188	0.357195	3.21696	35.2551	0.0429912	7.15365	0.179597	0.144055	15.0307	11.9312	0.0551057
ADH1C	188.7	80.6547	59.4002	12.3271	12.9988	159.041	0.69229	122.086	140.237	132.524	0	47.6607	284.1	43.1086	75.1949	1.52569	150.505	219.342	1.82263	116.525	1.04024	1.05102	5.04992	249.385	0.492943	177.957	5.47253	11.8048	0.24326	0	0.308688	121.588	5.02153	215.115	256.085	1.95745	81.8134	494.061	5.79239	0.22844	21.7279	4.48441	0.0425638	9.88733	16.0939	1.46844	4.01396	3.75372	0.54761
ADH4	7.40625e-07	0.588927	0.346712	4.97434e-08	0.60649	0.867344	0.424107	0.199342	0.179366	0.483376	7.22193e-07	6.29628e-08	2.88387	0.420625	0.82734	2.52829e-09	5.68532e-07	4.85782e-07	2.25543	9.96599e-07	7.79677e-08	8.96887e-08	2.01279e-07	1.68852e-06	1.0963	0.374088	1.34496e-06	3.15775e-08	5.68134e-07	0.0412495	7.96048e-08	1.88255e-06	0.710567	0.684109	1.63145	0.681573	2.31982	1.27433	0.298495	5.61734e-07	0.339948	2.9538e-07	7.04456e-08	1.00186	2.97305e-07	3.97913e-08	2.23913e-06	1.30491e-06	0.42678
ADH5	59.2042	61.6222	77.6145	30.3339	136.142	87.7644	101.898	56.4793	96.0947	80.8765	91.8398	10.9593	77.7296	90.9739	188.544	70.4652	86.9067	77.1672	92.7109	49.2703	51.1021	95.546	94.8146	48.2019	130.521	76.076	30.2157	52.892	84.5449	73.8174	333.681	47.2946	101.893	57.3817	86.5942	206.624	59.0721	114.129	215.633	81.1607	55.7656	269.674	84.3605	85.3001	78.7386	31.765	84.5602	231.3	58.154
ADH5P5	1.91981	0	1.1651	0	0.318265	0.423189	0.507679	0	0	0.339077	0.560101	0	0	2.61827	0	0	0	0	0	0	0	0.509282	0	0	0	0	0	0	0	0	0.882936	0	0	0.526724	1.3086	0.543496	5.11948	3.0831	0	3.73561	2.59331	0	0	0	0	0	0	2.05994	0
ADH6	3.65828	3.10999	3.20832	0.542366	1.6967	6.15958	0.461267	1.66141	1.16757	4.13015	1.99565	0.373857	5.21614	3.32063	2.06331	0.179373	2.68196	1.89827	2.70548	2.7942	0.45885	0.270014	0.815414	1.30219	3.82748	1.21282	0.207965	0.749198	1.92136	2.77454	0.874835	1.11653	0.257802	2.18918	1.35855	0.772213	1.38231	5.66578	0.188737	3.48082	1.0137	1.05344	1.71137	4.42981	0.633863	0.154581	1.3595	0.97503	0.237254
ADH7	0	0	0	0	0	0	0	0	0	0	0	0	0	0	0	0	0	0	0.370306	0	0	0	0	0.00988452	0	0	0	0.000365894	0	0	0	0	0	0	0	0	0	0	0	0	0	0	0	0	0.693554	0	1.26104	0	0
ADHFE1	4.23507	2.38604	2.58618	0.325457	5.48995	1.52264	2.20813	2.48624	1.61392	0.59337	0.890832	1.14503	2.41308	6.38133	7.94192	2.82624	3.84871	2.03444	3.74305	3.22894	0.989154	6.02265	1.77565	5.378	1.32161	2.46749	1.15404	0.478148	0.508418	0.113434	17.8801	2.75252	5.22625	1.05055	1.67271	16.3638	0.988465	3.11725	13.2522	1.85272	1.33605	20.378	0.194937	0.749539	0.169108	0.162222	9.3908	18.4421	0.436471
ADI1	43.8356	30.7339	57.6288	37.2376	48.5447	60.0894	33.9464	52.5575	60.8746	45.171	51.5943	12.8087	57.0228	29.7789	35.3635	26.0229	41.2151	64.7149	44.6391	34.2994	37.9137	31.2646	66.1947	36.02	62.1183	55.6187	23.4431	50.9628	88.5922	45.123	114.178	54.6464	56.2092	47.4814	66.3004	51.9691	45.8266	71.5465	58.426	58.7888	42.0285	70.7124	55.5883	46.7097	76.9609	18.6464	13.1448	80.2172	32.3334
ADIPOQ	0.288369	0.0528301	0.178664	0.106928	37.1243	0.0513686	0.11414	6.67149	0.0199432	0.0155341	0.0357464	0.0603118	0.10136	0.109764	7.00163	0.0488574	1.29285	0.07715	0.0236588	0.0937525	0.126377	0.0375907	0.0127089	0.102682	0.0652147	0.110444	0.0701296	0.0177707	0	0.0535551	0.014014	1.09695	2.22147	0.0322784	0.0283106	17.0284	0.0403329	0.0123151	0.84209	0.113704	0.0897272	0.0983851	0.0241106	0.04692	0.0588895	0.0250513	0.308716	0	0.0970534
ADIPOR1	33.1842	21.7547	39.5955	50.3847	40.386	47.1621	66.1858	43.9324	69.0969	41.9686	86.7427	11.1599	37.8339	26.9066	35.3906	49.0846	40.2055	33.5865	73.3414	32.5444	54.0154	40.4084	53.18	31.4738	54.1851	38.9402	38.3406	53.6672	63.8022	39.6088	32.598	50.0001	48.1293	35.1145	47.6395	35.2086	44.1647	46.7471	35.1426	61.7066	45.4787	29.7758	78.9042	64.7889	65.7731	22.4095	20.0671	26.238	49.5405
ADIPOR2	9.61053	12.1156	22.361	8.09314	12.9389	17.9036	13.7188	10.1468	22.3007	12.9921	17.4634	6.84096	14.6427	9.11034	7.87165	6.14757	11.4233	10.8504	12.0349	9.91917	30.0439	6.94177	15.2393	7.56527	14.9254	10.7822	9.17392	15.8472	19.8922	20.5656	10.7237	9.19426	7.75696	10.2118	18.816	10.5029	13.4727	16.8703	11.6527	15.1336	6.80812	11.0871	15.3689	15.9237	13.3192	8.56375	3.22949	7.84052	8.3259
ADIRF	110.579	91.5688	86.7919	30.6522	453.391	29.3805	112.047	94.9909	26.448	229.321	102.593	35.4202	18.5957	287.874	609.493	12.3063	83.2321	63.9325	75.7099	125.005	13.9653	92.787	73.2946	30.1393	34.6443	85.8978	111.089	19.9849	255.983	75.4566	122.366	99.291	1050.8	226.816	46.131	185.451	100.345	40.1566	119.37	128.972	70.8944	188.243	71.5635	31.0975	5.41883	34.5868	125.707	154.394	259.263
ADK	12.9992	5.56905	8.48779	10.7511	16.4454	21.4627	28.5866	10.4625	17.2769	35.0934	31.9991	1.28516	5.40627	8.53251	19.0551	8.16559	17.0263	8.75079	31.2825	11.0185	18.6594	17.8512	19.5302	9.22123	54.605	10.31	10.7074	22.6982	29.7861	26.5091	16.7384	10.9391	15.0536	15.8416	11.8228	16.5025	16.0774	11.4449	17.1233	32.5849	22.2372	21.8689	25.763	24.3377	19.3301	15.0109	9.5155	14.3087	25.143
ADM	48.3891	70.786	139.634	128.457	10.429	65.5068	41.983	104.282	42.4402	17.2261	41.2109	48.0855	19.6464	26.0705	21.072	114.362	124.028	22.0853	4.86534	49.9128	63.347	33.2001	32.8876	15.036	32.4408	60.9682	14.1079	19.5813	28.7848	50.5255	6.88435	25.7166	11.6737	56.6578	123.512	43.6424	102.794	46.2343	31.1794	16.4407	53.8182	7.24219	36.3808	77.2226	16.8494	29.5006	16.6005	8.60184	43.1489
ADM2	1.65841	1.51956	2.89987	2.30791	0.939146	1.88907	0.89693	1.98961	8.01794	1.22316	2.52012	0.829132	3.14669	1.57865	1.05831	0.823559	0.949912	1.7822	1.04455	2.30159	1.99869	0.679818	1.83317	1.39699	3.45016	1.38756	2.06647	3.65234	2.53024	6.72724	0.0568249	5.29588	0.83698	2.54116	1.2715	0.0315431	1.191	1.9452	0.111501	5.74654	1.57966	0.158483	2.2644	2.69309	8.13109	0.888302	0.19732	0.0734199	3.38266
ADM5	3.28037	0.380156	0.552376	0.337837	2.50734	0.930643	0.403667	0.146128	0.788223	0.584195	0.874858	1.20261	0.574121	0.900647	1.31339	0.32287	0.605241	0.94909	0.448751	4.73016	1.00369	0.268696	0.725426	1.72975	1.18915	0.236587	2.7097	0.495283	0.511433	1.78579	0.595217	2.19367	0.117417	0.395517	0.194129	1.56375	0.625712	0.623369	0.423539	1.04714	0.77966	0.495287	1.08846	0.19671	0.345843	0.927111	1.05502	0.714729	3.8162
ADNP	11.6899	9.65256	11.973	8.03799	15.2325	25.9933	24.7954	8.72147	21.5039	20.5981	29.4949	5.36865	14.1393	17.8648	22.7916	9.57675	10.8524	11.2344	39.6343	8.95444	25.5903	15.1761	26.9776	17.6912	33.0954	8.78904	22.4715	29.7999	41.4899	19.4891	22.1719	12.3183	12.9146	25.1925	16.3601	17.817	23.4628	14.523	22.7202	27.0576	13.9558	20.1762	25.809	16.7691	32.4896	15.7967	12.4724	25.2911	19.5601
ADNP2	4.72644	4.89736	5.76039	2.81861	4.56355	6.09555	12.784	2.48296	6.2078	3.77804	16.521	1.20361	5.03116	4.24008	5.02606	3.48608	3.69659	7.38403	4.51848	6.64922	8.16373	10.8427	5.60284	5.0011	6.51419	3.25565	3.98366	7.73773	4.20813	7.25258	6.85705	4.52305	5.33493	4.06616	6.25885	14.3001	3.40271	7.04369	6.15229	7.8452	2.41962	12.0461	13.1091	5.70323	6.2071	1.60553	4.5339	3.59294	7.28604
ADO	9.22323	1.88579	2.19515	5.26987	8.89034	8.00259	12.3866	4.17141	8.76284	7.5901	12.1593	1.08214	4.91086	3.85412	9.26726	7.0497	5.60303	6.43526	16.5009	10.7416	11.189	7.76441	12.3259	6.0263	13.2516	6.31718	7.82744	13.5759	13.9682	9.86213	11.9346	12.7407	9.14057	4.06839	4.58149	9.13334	4.65756	5.8604	7.07973	17.5016	4.43988	9.76874	12.1656	10.6719	10.7347	5.51169	8.40457	7.10441	14.833
ADORA1	0.459629	0.179813	0.221884	0.0112937	1.24968	0.332184	1.66423	0.721177	0.26093	0.345867	0.384574	0.309791	0.0252313	0.419217	1.76593	0.580069	0.600667	0.638759	0.650612	0.721054	2.16016	0.448999	1.07969	0.479533	0.184522	0.322336	0.86576	0.752189	0.343645	0.0532336	0	0.897422	2.22299	0.108305	0	0.980912	0.0307474	0.146557	0.0835813	0.812126	0.0819762	0	0.6874	0.726652	0.0475182	0.167396	0	0	0.916865
ADORA2A	6.33047	1.14769	1.11624	6.55957	2.5325	1.47191	8.51129	4.83061	1.89551	1.55323	2.16789	2.48593	0.914895	3.57208	6.81969	49.4442	3.02966	4.0875	4.64655	7.33197	8.06982	6.81016	7.39262	9.19527	3.38249	5.15948	3.02164	6.16897	6.1775	2.73745	0.274275	10.3055	10.6057	0.867273	0.461509	5.54209	0.42967	1.71657	1.59974	4.7044	0.592236	1.20031	3.58562	5.26331	3.41989	1.45816	8.73206	2.42336	5.87323
ADORA2B	10.6187	5.12057	9.2081	5.26253	6.16666	7.32061	1.65073	7.55568	12.2895	10.0955	17.7072	6.36179	8.76247	2.19022	3.36902	1.33541	16.4127	7.10919	20.064	24.0781	4.98969	1.54762	14.2267	5.64912	8.68219	14.6179	12.8017	8.27685	21.6075	9.18927	7.85927	6.15282	2.16222	4.2673	7.45282	5.39145	8.70526	7.50645	5.89946	5.69791	3.22318	6.68127	10.9134	7.65641	2.06939	3.97396	6.62221	9.77842	7.3202
ADORA3	0.170062	1.12343	1.62761	0.0650012	4.22989	0.373969	2.06365	2.09659	0.628238	0.677952	1.07627	0.0577421	0.0823445	0.137455	0.749687	1.11243	0.0772012	0.589788	5.77709	0.164211	0.712103	0.961992	1.41367	0.091992	0.9517	5.85047	0.0335089	1.13065	0.335413	0.154	0.62696	1.44735	1.80111	0.0837681	0	0.948191	0	0.0615418	0.930068	0.413576	0.550087	1.20887	2.33623	1.28412	0.149912	0.0833209	0.866709	0.725264	0.163603
ADPGK	24.9606	13.6093	14.3865	19.5234	25.8714	25.2422	53.9701	12.9101	27.5448	15.2912	31.591	13.3481	21.0588	25.8038	22.3833	31.7926	27.0322	16.6949	43.3956	24.7581	41.7196	24.6648	27.9942	33.028	34.1913	20.1177	26.6495	20.7515	27.5053	23.4145	10.7089	23.713	28.7556	11.7436	16.7416	22.6185	18.5925	18.1945	12.0101	30.2226	12.168	13.6162	26.3764	31.3938	19.7804	15.1701	3.39883	9.07247	26.1887
ADPRH	1.88895	0.78329	0.764335	1.59688	7.5443	1.62135	7.55131	2.87346	3.21392	1.72663	2.35167	0.415172	0.66869	2.2169	7.59373	6.37286	3.10791	1.08187	4.20443	1.49124	3.94689	6.41755	3.84269	2.75672	5.17453	3.12378	1.99549	3.9346	3.44216	1.13198	6.74711	3.68922	9.78907	0.753677	0.968274	8.02021	2.18444	0.803786	4.5498	0.415674	0.899714	7.20305	5.08082	3.9803	0.944642	0.523754	0.553382	5.59055	2.83706
ADPRHL1	2.51156	1.42789	1.91373	1.9967	1.35624	1.95329	2.56919	2.044	1.78975	2.00111	4.77038	0.827953	2.63539	0.782109	2.07594	0.92315	1.88067	2.27349	3.044	2.49261	0.836389	0.924636	1.64355	0.886854	0.966982	2.45228	1.96218	0.84865	1.25565	0.360077	0.891001	5.52257	1.06314	3.56109	2.69396	0.366417	3.03341	3.76011	0.832117	1.99174	0.868265	1.45791	3.68393	1.88813	5.08102	0.190579	0.699604	1.01775	2.96474
ADPRM	4.88543	3.18606	5.97664	3.86983	7.83015	7.13994	11.2124	4.73732	4.26421	4.27968	6.00417	1.83531	3.38737	5.84411	8.30575	4.8911	6.85524	4.03449	13.2811	3.50631	4.10435	8.23973	5.50987	5.21704	2.43289	5.26145	1.62272	5.33232	3.89513	5.98183	15.5727	4.82368	7.49185	4.35424	6.89505	9.95757	5.50562	8.58596	8.29176	3.46026	2.81844	12.5096	6.71393	5.95742	1.51026	2.46457	5.91632	9.84165	3.61423
ADPRS	26.4771	10.3025	14.4014	11.7356	17.6451	15.5218	23.8608	19.8663	14.2372	17.3572	18.8331	11.3673	19.6801	20.175	14.9981	13.11	14.528	19.8289	17.0054	32.1118	26.733	14.7183	18.9357	15.0504	17.5569	17.183	14.3685	23.6963	18.054	18.2018	21.1541	20.3725	14.6762	15.0767	11.8057	21.9924	12.3764	14.7431	19.884	9.80082	9.08845	18.6541	21.0252	14.5663	23.0555	11.5827	10.2785	23.415	17.5041
ADRA1A	0.0698719	0.0660474	0.16044	0	1.03068	0.157811	0.436814	0.0192906	0.133908	0.138241	0.0944453	0	0	1.3398	0.767632	0.0711189	0.403271	0	0.337768	0.116565	0.387895	0.229285	0.510673	0	0.194599	0.182366	0.0315461	0.0504969	0.0768102	0	0.130731	0.207389	4.60247	0.0595895	0.128631	0.623447	0.163718	0.216729	0.12308	0.300598	0	0.507459	0.110606	0	0.237094	0.0608505	7.33228	0	0.175602
ADRA1B	0.327435	0.502863	0.440032	0.0469922	0.94198	0.0966234	1.23107	0.271074	0.0943068	0.130157	0.157937	0.472757	0.281648	0.298449	0.320733	0.0524863	0.0880029	0.493845	0.248794	0.357325	0.210007	0.130587	0.164586	0.248172	0.0726381	0.220291	0.34141	0.0675074	0.404557	0.168654	0.485965	0.514229	1.25067	0.594062	0.287219	0.240764	0.343762	0.421897	0.0980855	0.048497	0.119413	0.171433	0.113392	0.14625	0.351704	0.211302	0.569785	0.0289498	0.295796
ADRA1D	1.569	0.421581	0.553964	0.0285247	1.60682	0	0.549574	0.19746	0.230605	0	0.0821281	0.463061	0	3.16341	10.4992	0.318688	0.320675	0.154364	0.0377661	0.564756	2.3932	9.31883	0.466981	0.647302	0.0661792	0.509275	0.175162	0.155118	0.0502056	0.14456	1.81361	0.354888	2.21991	0.0138891	0	1.24254	0.0694711	0	2.64511	0.217402	0.0837409	5.89402	0.247841	0.538467	0	0.396891	1.0935	1.57568	0.738364
ADRA2A	6.08875	1.4451	3.66041	0.798076	7.07464	1.54641	1.47496	5.60391	5.82095	0.633579	0.421062	0.469217	1.68596	4.97997	21.7099	2.12369	3.84447	3.28352	3.50733	5.66887	1.45464	1.97692	6.48428	7.26655	0.986213	2.18772	1.24712	2.18402	3.95343	0.13448	0.330435	5.14961	5.87103	1.4622	2.8312	3.71297	7.78361	4.11742	2.37687	0.562573	0.207559	0.207278	1.08323	3.38306	0.54075	0.146315	0	1.95834	4.73482
ADRA2B	0.552767	0.73283	0.419768	0.245909	2.64302	0.151784	0.155248	0.177341	0.479731	0.198458	0.220908	0.0333978	0.0289857	0.369848	1.37351	0.0687413	1.00361	0.259713	0.353006	0.446541	0.262558	0.383967	1.56738	0.125123	0.492165	0.299545	0.421556	0.0991904	0.336167	0.0519597	1.10107	0.924298	0.249153	0.160305	0.0468847	1.03341	0.136773	0.116008	1.21822	0.285508	0.0501235	1.80801	0.267238	0.259737	0.243769	0.148392	0.945915	1.24854	0.475601
ADRA2C	2.09267	0.331306	0.0667051	0.807431	9.9707	0.600323	0.493568	0.561895	0.272549	1.06462	3.51329	0.0214574	0.119465	2.33265	6.4524	0.292595	1.8064	0.639653	7.04119	1.16383	13.0319	0.627175	2.81404	0.722084	19.8476	2.44157	4.05951	1.07839	1.41807	1.4231	1.19476	6.58634	31.3324	0.511045	0.0864054	2.00162	0.293624	0.343845	1.24751	4.46544	1.06895	0.875883	2.22584	3.40456	0.157177	1.1054	0	0.800877	4.52475
ADRB1	1.85176	0.435963	0.607311	0.462435	1.49897	0.319573	2.84621	0.705343	0.867626	0.175669	1.11364	0.210312	0.218096	0.310722	2.54243	1.99169	2.38136	0.502317	0.359518	0.738817	0.253499	0.245104	0.22407	0.264915	0.0840135	1.10181	0.395102	0.292338	0.398129	0.70614	8.05435	0.542003	0.512651	0.529168	0.342395	8.45725	0.556808	0.192318	4.06959	0.294127	0.438371	3.1045	0.806077	0.325958	4.94617	0.262482	21.8518	5.26047	0.107753
ADRB2	0.510937	0.263804	0.29724	0.984359	1.40523	0.24574	0.502838	0.784843	0.438372	0.346892	0.350003	0.198311	0.302617	0.735744	1.48217	2.16387	2.31541	0.830403	0.722825	0.771242	0.242886	1.94987	0.746525	1.25571	1.45616	1.16148	0.378822	0.797279	0.350013	0.161231	1.22226	0.825196	2.42059	0.10806	0.24046	1.70137	0.0807382	0.688904	1.18956	0.718667	0.411219	1.16495	0.640962	0.649254	0.0394795	0.108697	0.0637764	0.714813	0.613628
ADRB3	0.0535428	0.0490905	0.0395053	0	0.444719	0.039981	0.150925	0.0768633	0.0377892	0	0.0765452	0.0125224	0.0147962	0.748387	0.948601	0.445461	0.11855	0.0140665	0.0439152	0.037866	0.255768	0.135398	0.0381989	0.111693	0.0479159	0.0353762	0.0418624	0.104842	0	0.0106509	0.317709	0.132616	0.296069	0	0.0555301	1.68193	0.0621227	0.0225562	0.906114	0.0735596	0.0390909	0.806455	0	0.063399	0	0	1.03022	1.00317	0.0905165
ADRM1	135.823	49.0964	63.9605	77.2236	84.2635	73.449	111.55	67.0397	89.5761	103.484	76.9551	37.2293	56.0662	68.0362	53.1527	50.0356	54.8269	78.1126	68.6988	220.75	122.92	50.9915	122.684	59.4264	175.019	67.779	135.484	146.268	271.413	202.621	77.4199	183.521	64.6489	149.477	54.0679	69.1223	114.995	48.3205	70.3766	247.24	78.9692	76.7913	92.33	96.8538	152.33	85.7334	20.6316	83.7677	183.741
ADSL	24.1761	8.97785	13.1728	16.7878	32.5393	24.7721	42.6353	19.4297	27.4814	44.0827	58.1729	5.50122	16.2941	20.5948	29.9895	16.3113	26.5501	17.7416	31.3033	19.4147	28.8519	24.3757	29.4216	22.4491	95.097	24.2783	23.6042	34.8893	29.9357	34.3338	43.5179	28.934	22.7239	27.793	15.0713	27.8838	21.3494	18.1478	29.3293	23.5194	22.3264	34.3034	44.736	37.8047	56.1984	15.8028	49.9871	35.8867	33.5717
ADSS1	3.97645	2.37566	2.59454	1.3262	3.16198	4.02228	1.39906	1.47581	3.72124	1.23347	3.82288	3.21393	3.18467	5.96119	6.21691	1.51058	2.48636	4.65997	2.93906	8.7591	2.95998	1.926	1.69843	1.65034	2.46074	3.15589	2.42447	0.900744	0.710005	1.15155	2.50499	3.7477	5.73554	1.50805	1.1309	1.89152	0.89507	2.31799	2.08004	1.3961	0.150301	1.63895	3.64106	0.941468	2.13268	4.6872	3.26731	2.3663	9.33049
ADSS2	19.0888	10.0783	21.5892	22.6784	23.7861	41.5676	39.851	24.8241	28.3488	30.0645	47.1587	6.47614	21.0447	16.2391	30.6646	18.1429	28.5209	16.9313	40.2972	12.2538	45.528	20.0146	29.4463	15.0156	35.0149	18.2972	11.046	34.9188	28.3199	21.994	28.0356	18.2358	24.3946	18.4201	36.5904	28.6381	28.6124	34.3097	20.4941	27.1678	27.648	22.0948	43.0457	44.9116	40.1575	14.4827	11.8068	16.9463	24.7576
ADTRP	51.0318	80.357	166.675	7.3911	0.922581	62.6125	2.60373	66.9345	19.1155	13.4577	3.51122	50.7959	111.195	28.3867	9.88426	3.63282	41.739	70.0104	1.12951	32.5798	32.0954	1.66751	1.1017	35.5491	0.888768	27.178	12.8301	17.7454	5.85419	2.1393	0.36421	22.4366	2.20037	32.5607	113.127	2.24588	48.5825	131.889	0.19443	1.46137	4.54861	0.375831	2.80589	25.9423	18.3157	4.60742	9.39244	0.424394	0.864246
AEBP1	73.1898	21.6951	12.5184	27.0857	163.234	28.0576	199.221	38.0129	28.3139	13.2565	46.5693	9.18098	2.80141	192.114	238.127	75.2455	83.4828	40.0335	260.339	58.1636	514.179	77.4026	159.691	70.4808	61.7179	75.0133	54.9081	32.6416	20.2333	41.5436	55.8079	269.593	495.03	17.5948	2.37273	159.983	3.01921	13.303	171.05	9.85078	22.2537	79.0051	199.724	77.5212	12.4682	31.5395	29.3912	74.0657	202.809
AEBP2	8.38566	5.60924	6.02669	5.61943	14.8381	13.6215	19.2241	6.66691	13.5873	8.03313	20.3185	1.13846	6.04981	6.74352	17.4296	11.0967	11.5116	6.62913	20.7891	4.25418	10.0906	16.0751	14.5823	5.82676	14.7681	7.58397	7.14389	14.4829	16.0549	11.8449	18.9815	6.69383	18.0734	7.05406	10.2583	22.3365	10.1527	11.6201	17.275	10.2623	6.2345	14.2962	17.077	16.614	14.0662	6.28821	17.6656	16.503	7.29774
AEN	13.4011	2.66659	2.11468	11.1285	24.427	9.19568	14.9212	6.68395	11.2719	6.7348	15.3714	2.57657	5.49291	11.8607	13.3417	10.5877	14.5215	9.41019	20.3028	13.8451	21.4305	14.4965	13.2664	6.19871	18.6916	9.50563	15.5102	10.9264	25.661	17.9451	27.027	21.2383	15.5747	4.64725	5.15794	26.5719	7.55178	5.39774	31.3277	22.1812	9.75336	19.0789	17.2774	21.4976	12.9698	6.43131	11.0541	21.2175	22.8116
AFAP1	7.93945	2.71614	4.84659	8.61436	12.2801	9.4168	22.0639	4.12362	11.3805	6.35233	9.72567	1.76235	7.20078	9.61583	18.545	11.1865	11.9527	4.77738	22.2121	7.79702	22.0515	14.5915	16.4735	8.81324	17.1194	6.93744	5.76641	14.5327	7.81038	9.2549	26.1013	14.802	17.4162	3.85557	7.06261	31.7259	6.16563	10.2333	22.6212	8.70631	8.79967	17.105	8.87597	12.2711	11.4931	7.93982	15.9862	17.825	9.70413
AFAP1L1	2.79924	1.25044	0.40943	3.71231	10.3803	1.39972	4.84868	1.80049	2.12369	2.7063	1.85518	0.0557865	0.327788	1.73651	6.99387	3.73968	3.87977	0.533932	5.29531	2.8374	6.26548	8.34478	10.9899	3.54173	6.44697	1.77171	4.92726	3.85437	3.52298	2.18885	2.22518	2.77393	4.91548	0.833697	0.362017	8.26617	0.549551	2.65198	2.40071	1.05864	1.50626	2.38209	2.85548	1.95352	1.11918	0.676955	0.839538	2.34891	5.09496
AFAP1L2	10.5055	4.08358	8.28472	5.05902	10.4053	6.74208	8.2101	5.09237	9.03174	4.29216	20.3608	2.21501	7.39492	7.14179	15.6256	2.18674	9.73724	4.00486	8.21776	6.61805	18.7134	13.0785	17.6101	7.2496	6.23263	5.12826	7.80765	4.51624	6.67529	2.30866	4.33343	6.16142	11.8907	3.15783	5.55499	4.31006	4.42361	6.99178	3.12506	2.3847	2.93123	6.42158	19.9721	5.6988	6.46721	2.14718	0.860636	2.74678	7.45782
AFDN	77.1511	29.9818	75.3407	31.8265	38.5478	49.2312	75.9539	19.9135	36.6268	18.466	46.1665	11.9192	56.0938	27.2375	50.5399	15.0696	44.2571	17.4922	57.414	46.8244	43.0251	23.8008	53.9075	34.7576	77.747	35.6938	49.0565	81.2441	66.3507	20.6214	43.0039	100.707	15.2188	22.9414	53.3044	56.6656	62.6949	65.1265	25.4945	158.964	39.6888	38.5464	32.9984	47.1132	74.0949	16.4689	3.5075	20.1485	67.8887
AFF1	8.51738	6.10295	11.0636	5.36655	21.1878	11.7541	21.0258	5.55152	7.20646	4.58009	17.4471	2.2734	6.95816	5.06939	16.5158	12.959	9.14175	4.59064	19.6063	4.39135	7.28444	20.156	13.1434	6.59329	8.68889	7.0306	3.36287	8.74838	9.28951	4.58528	17.8739	10.5093	15.0296	3.51583	11.0705	23.2731	8.29041	13.0242	15.8171	10.0788	4.56654	17.1183	10.783	12.9334	7.33792	2.99601	7.04009	13.5297	5.92506
AFF3	1.07254	1.73606	0.87881	0.43614	0.891224	0.383271	0.488962	0.619112	1.02759	0.119627	1.46419	0.544943	0.659533	1.26598	4.97927	0.649009	1.44379	0.474036	0.161523	0.650087	0.177592	1.68564	2.06877	1.23358	0.209719	0.903369	0.180152	0.419331	0.171217	0.0227045	8.65767	1.88001	2.719	0.39356	1.28982	3.33573	0.102563	0.457994	4.50059	0.593423	0.310438	3.35803	1.79227	1.23537	0.33949	0.0260152	0.865627	4.03459	0.321833
AFF4	6.25552	4.6318	10.7084	5.65768	13.1786	11.7321	23.1892	4.89943	10.0498	5.4248	12.3515	2.31296	6.76646	6.37545	18.5795	12.6751	11.6991	3.95892	15.2527	4.09597	18.3969	17.4607	14.0723	5.89378	10.9486	7.11114	4.60513	11.6641	12.7148	6.41544	20.5569	7.27077	16.6928	2.93538	13.473	26.9718	9.49369	11.6106	16.146	14.8176	6.06376	13.53	10.7691	15.3597	6.21466	3.08018	8.53329	11.4463	8.80764
AFG1L	2.45776	0.879857	2.41322	0.855247	1.0385	2.31129	6.87845	0.454399	3.35817	0.763446	2.96668	0.264274	0.99453	0.880942	1.62649	1.00698	2.21074	0.743498	2.08776	1.18741	1.99345	0.984437	3.072	0.629437	2.90928	0.564655	2.31285	2.22308	2.58631	1.84936	1.25959	2.85972	1.43118	0.942651	3.77381	3.28831	2.91065	2.51699	1.56802	1.523	1.57961	1.61032	2.04261	0.822259	4.58464	0.616343	1.98488	2.87086	1.67582
AFG3L1P	0.643429	0.488334	0.589227	0.170157	0.386613	0.371679	0.291442	0.070677	0.22656	0.265123	0.272566	0.0662862	0.26311	0.874303	0.246532	0.179369	0.484912	0.233485	0.428314	0.799104	0.829183	0.277006	0.694145	0.601007	0.339173	0.285189	0.451484	0.291212	0.176165	0.404683	0.562185	0.757876	0.284017	0.401212	0.160378	0.588001	0.317581	0.373981	0.180268	1.27981	0.239441	0.405495	0.0313587	0.363919	0.544346	0.285102	0	0.357599	0.386495
AFG3L2	35.598	17.3653	32.6261	10.1213	21.8993	41.5266	17.6226	24.8529	28.5591	25.2076	41.2421	7.79058	34.1076	16.197	14.6633	11.6394	22.1262	30.9165	17.7138	26.2778	18.8765	14.4637	18.2083	13.627	23.566	28.6565	22.3627	22.4313	29.6813	23.2415	23.9917	21.2108	13.1861	22.6542	26.3647	14.0854	20.8539	40.7676	21.7088	16.4776	15.3077	17.0069	35.6361	31.1655	24.2827	3.4086	9.42614	16.6722	15.611
AFM	0	0	0	0	0	0.02498	0	0.0350547	0.0244562	0	0	0	0	0	0	0	0	0	0.375043	0	0	0	0	0	0	0	0	0	0	0	0	0	0	0	0.0232524	0	0	0.0862761	0	0	0	0	0.0293107	0	0	0	0	0	0
AFMID	37.1181	21.998	14.5254	32.2181	17.0985	27.2601	41.4943	13.998	19.8007	26.3777	38.4606	7.3916	26.0679	19.8111	30.5826	4.82097	40.6876	29.2607	57.7512	29.6154	22.7337	11.3369	29.0685	27.4952	51.6005	33.7663	19.6136	35.7754	39.9811	26.3847	5.28043	27.0457	24.6476	21.3038	34.5487	9.84804	44.4246	25.8187	6.8917	31.537	21.504	5.21605	28.0835	21.8091	35.91	11.9345	19.1043	2.25762	59.254
AFP	0	0	0	0	0	0.196102	0	0	0	0.459405	0	0	0	0	0	0	0	0	0	0	0	0	0.247696	0	0.703674	0	0	0	0	0	0	0.256808	0	0.684598	0.388972	0	1.12047	0	0	0	0	0	0	0	0	0	0	0	0.372798
AFTPH	7.48386	3.60236	13.0144	6.11139	7.78078	14.1087	16.2128	9.03063	24.4889	9.70341	12.667	2.53614	13.0399	4.54589	12.0382	11.5263	13.7362	6.49007	17.4516	5.29428	7.85208	9.33183	13.5103	7.02469	18.3034	10.8897	5.63741	15.9602	19.6127	11.9654	10.0949	7.97581	9.32006	5.78352	16.7082	11.2536	13.088	17.6464	8.28399	12.7168	7.23365	7.9583	10.4247	13.7746	19.1915	2.44325	1.30428	6.34958	5.5753
AGA	11.0497	7.81996	8.82647	11.1745	9.45625	10.8514	16.7497	8.89529	14.2638	8.46604	10.5658	2.97908	10.9344	5.75476	11.4158	9.94761	9.67687	9.56997	12.6897	4.4795	6.49038	10.0105	7.80814	7.34773	9.9801	13.8075	3.7738	6.87481	13.3055	6.2295	9.24859	13.366	19.0322	6.49336	11.6062	6.80851	12.7842	14.4793	6.04506	5.55526	7.97138	11.4231	10.9547	13.4709	9.80213	4.68672	3.89143	5.43994	7.45462
AGAP1	23.8948	4.80324	6.40412	3.37708	7.42254	5.84516	4.98919	5.08276	5.03524	3.31274	6.17981	2.33729	6.10768	4.80079	5.78274	2.39172	7.8479	3.36162	8.49875	13.9064	7.43203	5.04363	6.15202	1.98323	13.5127	7.47579	6.66255	9.44376	18.0406	3.90067	5.47828	22.8831	6.21955	2.82893	5.46663	5.53705	8.26389	8.02961	4.17438	30.6545	6.48811	3.0861	9.18579	9.13172	9.24083	4.37894	0	4.34031	21.2102
AGAP12P	0.915355	0.683891	0.751937	0.150331	0.687013	1.07678	0.364421	0.339533	0.398431	0.141267	0.11523	0.622767	1.27613	1.97799	1.37597	0.375107	1.00454	0.413237	1.54488	1.89104	3.57057	0.706304	0.474157	0.254446	2.16051	0.559965	1.5442	0.109324	0.214657	0.14289	1.40196	0.150909	0.12458	0.298941	0.894581	1.73063	0.448007	0.689145	0.358417	0.429558	0.477519	0.379511	0.479176	0.287023	0	0.0772009	1.17033	0.478409	3.4688
AGAP2	3.59498	1.17338	0.903514	2.10365	4.28273	2.26224	6.37547	2.52492	4.92163	2.93778	3.76741	0.86916	1.17603	3.74523	4.89138	6.39327	2.86527	2.00136	10.0481	5.55152	6.81693	3.8549	6.01994	6.62496	5.10718	4.16564	3.4208	4.02838	3.03112	3.24391	1.65661	7.89725	7.40466	0.627747	0.499832	2.51676	0.837575	1.28424	2.22106	3.08111	1.41325	2.02062	5.06338	5.36897	1.57585	3.25405	0.534001	1.40999	7.17708
AGAP3	77.2306	25.6789	23.8173	31.3961	49.8009	45.0978	43.2587	12.7306	36.0961	23.715	25.8588	12.6232	11.5912	47.2899	48.7193	30.9477	42.9472	21.8323	58.2565	78.4573	74.025	34.1271	53.8519	21.607	40.0964	24.645	46.8895	38.3762	31.4394	50.4639	39.0939	87.6217	24.2073	41.6779	22.3797	59.7562	44.1331	25.9983	36.1613	89.8871	32.0567	42.9116	34.5015	35.2126	41.5984	45.3293	35.7151	43.888	93.7296
AGAP4	10.9368	8.9851	9.6269	3.09404	6.61104	9.11741	13.8117	1.49862	3.60866	4.32485	9.02922	4.436	5.47404	12.3063	10.8896	5.94785	10.2886	2.58801	11.4439	8.80959	12.8877	5.24413	7.77421	12.5337	13.2723	2.34879	8.3176	5.49316	3.21319	4.70567	5.96356	9.04901	4.67852	4.66887	7.21135	12.8943	7.83986	4.99567	7.25193	18.3355	6.40559	4.4398	4.05196	5.588	4.96999	14.7845	12.4859	14.65	13.8705
AGAP5	4.88632	6.47813	2.32896	1.79702	2.44745	5.15994	7.49727	0.634062	1.65385	2.39903	4.72026	1.79886	3.24672	3.57646	5.16498	3.3643	3.55278	1.70015	6.43029	2.92635	11.1879	3.54006	3.42114	6.57414	4.02211	2.4619	3.18117	1.75852	0.807468	0.850885	4.02076	1.70103	3.55549	1.32422	2.9685	4.60541	2.25635	3.28589	3.30836	5.75963	4.20188	4.79698	3.4998	1.10179	2.38218	5.54375	0	5.01069	5.28103
AGAP6	21.2385	13.1889	5.84342	6.66323	9.2514	11.9915	11.8285	2.9614	9.09817	5.40331	7.73281	13.7395	13.5392	18.8141	12.0445	4.97053	11.3973	6.121	14.2313	28.4917	29.2318	9.69135	16.1365	20.4487	11.332	6.36856	20.7439	5.97358	3.40104	6.18676	12.7152	8.72619	3.91672	6.40355	7.49084	13.028	9.15224	5.50553	9.18843	29.6986	15.2879	13.7244	6.08609	5.26685	7.03379	24.1294	0.842577	11.4559	23.6729
AGAP9	6.17251	9.61485	5.62771	2.43507	0.542189	2.8662	4.92989	0.0855291	0.149892	2.69131	1.94176	3.2085	4.64828	7.39423	3.78543	1.60427	4.83964	2.3894	6.74715	0.70858	1.04473	2.68667	3.53624	8.88529	0.464392	2.01235	3.33749	0.95405	1.14373	1.5818	0.882587	5.00169	3.76135	1.46756	0.539274	0.404679	0.130659	3.0088	2.83192	6.57538	3.20294	5.78082	1.03347	0.0932419	3.48034	11.7061	0	4.74582	4.37792
AGBL1	0.0466553	0.0244941	0.0496349	0.0352811	0	0.0481631	0.0371943	0.0354856	0.0271955	0.00686638	0.0374108	0.0371219	0.0506142	0.0143346	0.0941747	0.0125205	0.0134128	0.0305674	0.0445128	0.0125604	0.046055	0.0260673	0.00558441	0.0292913	0.04634	0.00404639	0.0695165	0.00824624	0.00871354	0.00548075	0.0351601	0.0354653	0.00925872	0.0116718	0.0882994	0.0703267	0.0539981	0.0161057	0.0320331	0.029767	0	0	0	0.0251451	0.0265512	0.00474635	0.267519	0.0343619	0.0304595
AGBL2	1.05983	0.664216	0.168078	0.76003	0.316814	0.107245	0.114186	0	0.114007	0.490579	0.0809601	0.0540855	0.598378	0.570851	0.758068	0.909908	0.133247	0	0.463527	1.43748	0.205979	0.0685402	0.35153	0	0.557015	0.202969	0.0916457	0	0.585628	1.44608	0.10257	1.21177	0	0	1.29118	0	0.721987	0.823495	0	0	0	0	0	0.879253	0	0.0541406	8.28949	0.149722	0.132416
AGBL3	4.45224	2.91575	1.01751	1.36609	5.83049	4.4446	10.3562	0.64143	1.32352	5.56405	4.68405	0.129304	1.59611	2.66849	1.95956	2.18728	2.36638	1.05248	20.263	4.67141	5.43228	6.96868	7.16811	5.55903	4.79984	3.44578	1.5214	2.74952	1.47681	2.83743	7.20721	2.48032	5.03827	0.773451	2.75564	7.03686	9.54387	2.55335	2.58521	8.8667	2.43904	4.9087	3.29734	5.45779	1.94605	3.80761	2.2725	11.9108	10.4249
AGBL5	13.0434	3.29854	6.32825	8.58866	15.6336	10.9235	16.1319	5.68578	10.6857	16.2564	17.4512	2.24211	8.10726	7.17139	18.6385	9.47831	7.71398	7.11812	22.5002	9.94596	13.9285	14.4261	17.5293	9.5198	23.8236	7.22742	9.27796	14.5605	15.0605	16.8399	33.9904	15.7266	11.4571	8.58462	10.9678	26.3635	17.0585	9.20321	31.02	16.1498	8.21324	35.9236	15.8333	10.5532	15.5941	5.98787	9.83228	35.7206	22.6469
AGER	0.938795	0.401526	0.236837	0.292941	0.2123	0.161468	0.0445596	0.0185003	0.127492	0.0452682	0.161725	0.628221	0.13486	1.31001	0.191341	0.161157	0.198398	0	0.17362	0.677999	0.356864	0.187421	0.295751	0.395573	0.140646	0.386451	2.13403	0.271081	0	0	0.161833	0.358715	0.182541	0.268077	0.0841386	0.553508	0.0928397	0.166463	0.163714	0.589171	0	0.0957095	0.243104	0	0.0266855	0.337275	0	0.0685995	0.682861
AGFG1	14.3258	6.25152	16.1742	15.0304	26.0602	25.1364	33.0627	13.6838	19.1466	18.079	33.4541	5.5476	18.635	12.7253	18.1274	23.0329	22.7235	15.4486	37.8483	13.3132	37.1685	19.0242	35.5696	17.8969	54.3881	14.3867	12.5126	31.857	53.8536	49.1374	17.8744	15.6716	15.1613	12.2756	27.8839	20.5666	29.3057	18.6224	17.2502	34.7585	19.3953	12.1549	31.6357	28.2971	37.7258	10.6814	5.06719	17.622	22.3742
AGFG2	26.938	10.8969	14.9109	9.35603	35.9184	10.5654	9.18723	15.5891	18.3085	8.89951	8.90588	1.81168	24.0678	13.2177	21.4393	10.7457	15.0851	14.8747	22.6661	22.5799	11.7639	10.6753	13.4318	16.0489	9.49418	17.4753	7.76019	15.9994	35.7307	17.7412	21.6176	39.8785	14.9026	15.4894	24.1088	11.7816	34.7127	26.3466	10.9972	30.4619	12.6637	24.6118	9.66573	9.95322	61.4228	4.02682	3.13323	11.9092	19.4835
AGGF1	4.8176	3.40492	7.04647	3.77406	7.05224	11.4937	13.6504	4.98976	9.05585	7.33759	13.1819	1.26793	6.0824	4.44983	9.25146	5.87835	5.92411	4.85384	13.8607	3.5296	9.05345	8.67398	10.9633	5.62499	11.6417	5.06199	3.81655	8.23026	12.082	5.57872	6.50746	5.22927	7.62635	5.44995	8.70356	6.67889	10.9743	9.96884	6.76961	4.97234	4.67451	9.32526	13.1311	8.8073	7.84446	2.36447	1.36299	5.45751	4.21908
AGK	7.63842	4.11612	5.66434	5.41528	7.92355	8.76508	28.4892	4.76605	12.342	13.1737	16.9081	2.49336	5.8902	8.82581	13.1832	8.476	10.3155	4.63953	19.0061	7.52572	13.6836	10.0137	17.6353	5.08153	23.917	7.25885	10.5295	17.5102	13.2833	11.8022	13.4379	9.27821	13.1519	4.92684	8.78772	13.2178	9.77954	9.60982	12.1419	13.8537	11.4759	11.7416	11.3422	15.6018	12.9852	11.3791	4.25062	10.6965	9.86444
AGL	3.1211	3.62546	4.86532	1.75788	6.69111	5.82416	5.73414	2.42837	7.7135	2.5308	7.71252	0.841679	3.61661	3.81046	9.02425	4.39113	4.79562	2.91735	3.65927	2.69496	3.7905	9.15105	3.91221	2.25032	3.89083	2.19606	1.90348	4.43646	3.69623	2.16498	13.9451	2.23342	4.75897	1.80239	5.68512	13.3951	3.70168	6.39103	12.8772	3.77999	1.77491	17.5003	7.29774	5.44318	3.92504	1.86088	7.00095	13.1801	1.28914
AGMAT	7.71236	2.18996	2.36682	2.36506	5.20347	10.6911	3.56756	3.78141	8.30714	13.5501	15.7595	0.575484	5.44488	3.07172	1.4162	0.373284	4.01815	4.59885	4.0092	10.3643	9.88116	0.738035	7.52613	2.61549	16.1245	4.44157	7.18532	14.0729	15.4814	14.597	0.0794405	8.21308	0.23056	11.8908	4.19992	0.238283	9.13694	5.25845	0.194289	19.1704	6.49689	0.436847	18.1301	12.25	18.0982	5.01257	6.67982	0.174793	8.87087
AGMO	0.0879833	0.159214	0.659918	0.328943	0.684971	0.490497	0.241411	0.160625	8.10441	0.430188	1.24982	0	0.13536	0.250464	0.347003	0	0.0536044	0.0715676	5.00155	0.180496	0.0581315	0.044154	0.0892273	0.135629	0.319567	0.0720368	0.0716437	0.572143	1.80822	1.1635	0.0739132	0.148479	0.290618	0.200865	1.13702	0.332546	1.10218	0.743416	0.099556	0.155601	0.0621963	0	0.1381	0.512349	0.268329	0.428968	1.04951	0.0293781	0.353259
AGO1	2.68644	1.19383	1.65657	1.3853	4.97046	2.14215	5.85564	1.45259	3.49699	1.54348	3.58829	0.486461	2.0924	1.87545	5.72515	3.29174	3.98676	1.70195	3.85995	2.0386	4.21667	4.47616	3.82956	2.1621	5.31525	2.05785	1.72419	5.90329	4.02928	1.66043	4.51307	3.71233	6.13675	1.89981	2.12641	4.12462	2.69696	2.37341	2.91901	2.73941	1.09347	3.65169	4.11062	5.29167	3.29501	1.07132	1.78737	2.78155	3.36618
AGO2	17.1261	4.17886	2.53737	17.6761	10.9533	10.9239	18.0142	4.89143	10.5891	7.51416	36.7332	2.98362	5.48324	5.00254	6.47844	14.8238	22.8092	1.96006	10.6457	11.4321	21.0095	4.82776	13.4406	6.11814	15.6679	4.46435	8.98627	30.8925	9.92683	6.25772	12.4539	17.0933	14.9747	5.25906	7.71969	24.197	22.5014	7.28623	8.95531	14.4053	16.6606	5.23129	17.5048	8.91925	9.86818	8.84787	1.84085	6.60831	14.6147
AGO3	3.71912	0.816606	2.04501	1.53734	4.72661	1.95222	7.55586	0.834997	3.98794	1.23073	4.75045	0.708848	1.83389	1.78188	5.22279	5.32141	4.30752	0.985548	2.46146	3.25905	3.8331	5.59988	5.71523	2.29438	8.23237	2.12202	1.94198	5.89577	2.67914	1.84441	4.32512	3.504	6.40005	0.917076	2.60629	7.01566	2.6639	2.59962	5.6985	3.21418	1.56591	3.20848	3.8966	3.74221	3.56917	1.83701	4.62866	2.62628	4.04068
AGO4	5.16993	6.28104	10.6953	2.8205	5.79741	7.46952	18.5489	3.18802	6.62378	3.85006	11.7703	3.1042	5.31606	5.56621	7.35334	7.29164	3.63097	1.15828	8.84701	2.92293	18.761	7.90835	11.7037	3.41244	7.01579	4.09635	3.21425	9.5202	2.89582	1.45602	11.246	3.7578	10.1036	1.98831	4.12815	11.0935	3.64943	3.53582	7.92665	5.21374	1.69532	9.42852	5.43408	5.30652	3.74426	0.85173	2.53493	6.64612	8.61251
AGPAT1	25.3312	0	0	9.55142	0	0.13252	0.177726	11.6946	14.7238	0	15.5159	0	9.0186	10.3332	19.3547	10.0473	0.171973	0	24.5062	22.617	30.072	18.779	36.8927	0	20.2152	0	0	0	0	3.96413	19.9867	0	15.1299	0	9.0641	22.0761	8.41682	12.8515	38.7055	0	0.0902931	0	15.3851	0	6.52278	5.58782	44.1051	17.8039	0
AGPAT2	108.478	147.45	187.562	61.0366	68.0173	103.387	68.8749	121.946	142.699	158.068	99.0175	69.3877	141.623	89.0487	31.3435	15.9695	76.5838	114.707	109.713	462.318	75.5086	16.6464	112.54	42.1111	61.0219	66.0119	70.2742	138.89	162.287	196.893	23.5198	127.962	25.193	125.601	118.654	33.2561	122.198	89.6	27.3306	196.704	63.7786	25.3865	92.4032	126.44	133.161	176.067	27.2104	30.867	83.0185
AGPAT3	25.0961	13.6184	29.4043	14.3269	20.6167	21.1933	44.4138	17.2151	30.7484	16.0168	29.3649	6.58072	28.8517	12.9132	16.7186	15.8364	17.8991	14.3291	20.9195	21.1154	23.9816	15.4846	26.1613	14.8824	20.3665	17.6226	18.182	27.313	48.1457	22.1686	16.2793	33.2287	20.018	22.6991	25.9166	16.8583	17.1711	26.77	10.7667	27.7784	15.1497	14.57	26.9496	28.7497	25.8759	12.078	5.65611	9.80263	23.7927
AGPAT4	2.84188	2.67915	4.30331	2.53479	3.65563	1.25391	6.17792	2.68793	4.69586	0.300626	9.41522	2.4482	0.25849	3.18774	4.03744	3.7496	6.74632	0.471394	2.41663	3.66375	11.2674	4.18221	5.44916	3.14742	2.02134	2.53666	1.59819	1.11421	0.612517	0.923106	3.86429	2.63857	4.05734	0.0762276	2.83625	9.61746	3.89191	0.692489	1.7504	0.472194	1.19012	2.29253	7.40016	4.77922	0.319007	2.22579	0.0957365	2.53425	3.56
AGPAT5	5.38213	1.28384	1.62	2.95271	4.10617	4.56782	7.61148	3.74541	3.36943	3.76507	20.6186	0.530077	4.97234	3.31346	3.60091	1.43907	5.16993	3.24382	6.14159	4.40918	4.43085	2.92863	4.59504	3.99958	7.02819	3.43877	5.32863	8.04932	7.88907	3.28963	1.40451	3.18364	2.19681	2.27813	3.07725	3.09416	2.8209	5.61979	1.61501	5.17652	4.13993	1.50336	15.8443	5.75487	2.89682	2.69227	3.28711	1.29888	3.9106
AGPS	11.4902	5.20613	9.21081	6.82759	17.2958	12.1116	29.7926	5.59204	19.4359	7.64398	29.8096	1.27918	11.2168	6.55678	14.1259	11.4393	14.3778	5.18416	25.162	8.24276	14.6496	13.2046	22.8294	6.2574	52.4622	12.6728	6.15353	25.7362	49.1656	18.8651	17.4272	21.5367	24.8915	4.77747	12.5203	15.7554	16.0152	17.4897	9.59416	27.5553	11.1436	9.86355	36.6698	30.828	22.2995	4.28735	1.88148	7.25535	19.203
AGR2	554.759	883.237	988.95	1006.82	136.02	1940.08	34.2088	813.029	4220.18	496.263	7894.66	205.649	1104.67	616.538	273.872	10.6583	1336.08	1488.9	116.176	529.599	27.7367	7.71339	258.5	577.676	438.902	1634.81	97.4926	332.113	413.309	332.646	0	958.687	2.27468	527.8	796.442	0.188324	235.462	1534.54	0.568946	75.3024	259.539	0.7016	5849.86	720.158	6683.38	101.802	4.46378	0	109.892
AGR3	149.866	244.955	420.106	65.4994	35.1936	579.322	0.307048	158.939	531.874	204.361	459.916	75.1026	300.259	183.869	99.8622	2.6904	256.441	315.607	11.9801	137.109	0	2.33194	17.6006	110.493	1.53913	367.344	7.85953	27.1154	4.49915	112.147	0.70613	121.029	0.611355	157.522	354.319	0	127.54	428.689	0	3.09145	54.62	0.804685	290.697	53.516	678.428	87.9548	4.28554	0	8.17047
AGRN	103.821	24.5666	36.6323	33.0428	28.082	22.757	50.6345	13.2214	19.5031	17.344	33.4791	9.74727	32.1764	34.3002	23.2781	11.3182	24.5337	18.1486	45.0114	93.2636	78.442	20.0681	45.5825	21.6973	25.4946	20.8655	34.4677	21.0059	30.7899	45.2362	11.4103	136.481	26.8624	29.6991	15.048	24.5387	25.6413	23.3626	13.1637	294.732	18.0256	14.404	35.821	29.7855	28.2988	40.7654	14.5268	17.4488	150.81
AGRP	0.230586	0	0.0866631	1.04481	0	0	0.194036	0.0601905	0	0	0.307528	0	0.205054	0	0	0.153877	0	0.179405	0.0911607	0.0734791	0	0.097864	0.632887	0	0.210272	0.224068	0	0.0763109	0	0	0	0.32791	0.169726	0	0	0	0.267265	0	0.175614	0.434293	0.136703	0	0	0	0	0.0657711	0	0	0.318111
AGT	1.21015	3.21842	1.54706	22.1655	10.293	8.20754	1.8835	3.5435	7.43374	11.0704	1.09387	0.897613	0.683349	6.36955	4.88572	0.973526	3.70266	3.13325	11.6369	2.26155	51.1064	3.0845	18.6805	0.94629	45.5089	2.74714	16.0007	14.683	10.318	1.45233	0.146708	8.8532	14.067	4.26343	1.10943	8.02621	5.10048	1.3991	3.42085	14.7414	23.9972	0.46695	1.09754	36.8673	13.4993	15.9116	1.77379	1.05196	5.65264
AGTPBP1	3.37828	1.8086	2.97544	6.10953	4.5027	4.63534	10.9362	2.74606	6.18798	6.61618	11.105	1.29032	2.23797	4.31499	5.33695	8.29052	4.49541	1.70861	4.30849	2.13753	5.09903	5.00395	5.93506	3.04393	3.88435	3.19057	3.63705	5.74026	4.38186	8.43168	5.8234	3.65957	5.28465	2.44948	3.32179	6.98104	3.07137	2.63146	3.5614	4.66167	4.20404	4.86655	7.78657	5.06996	4.91042	6.15584	3.46221	3.46802	3.97463
AGTR1	0.240006	0.12066	0.371511	0.207226	13.6012	0.269142	2.37391	0.930036	0.093788	0.0897643	0.191726	0	0.0737402	0.63974	6.84087	5.28454	0.588713	0.940365	0.719589	0.0733741	1.36365	9.99626	0.278552	0.378386	0.269878	1.05042	0	0.0209606	0.145289	0.332095	44.7814	0.287066	5.49338	0.0564723	0.0574081	23.3494	0.237693	0.193044	25.5576	0.0300961	0.0570615	46.2683	0.638125	0.693646	0.208587	0.0373939	14.3514	25.9377	0.302805
AGTRAP	45.4254	15.724	12.3046	31.5861	35.9814	18.5168	61.2085	26.002	45.2573	33.0409	62.8261	4.82348	20.3869	34.8586	28.621	34.5977	21.4321	18.0396	27.6239	44.8558	40.2977	29.3768	40.0195	38.1262	40.6294	31.2587	25.6305	35.0901	24.671	52.7787	21.7591	57.1374	38.5673	29.6457	20.0566	30.1167	49.6487	18.0652	28.0868	31.7452	17.6279	27.9118	62.5401	27.7546	51.0027	28.0246	5.40865	29.3797	45.3395
AGXT	1.67039	0.647248	0.438878	0.236994	0.178701	0.360637	0.245128	1.32265	0.914978	0.406353	0.440638	0.38347	0.569645	0.255158	0.32432	0	2.88112	1.36206	1.80144	2.10921	0.304567	0.0827482	0.270037	0.113397	0.291328	1.56322	0.194376	0.0861966	0.239051	0.205454	0.11609	0.45456	0.0916628	1.16654	0.53508	0.101145	0.488183	2.73459	0	4.04914	0.165965	0	0.535873	0.35761	3.02058	0.0488719	0.792679	0	0.703767
AGXT2	0	0	0	0	0	0	0	0	0	0	0	0	0	0	0	0	0	0	0	0	0	0	0	0	0	0	0	0	0	0	0	0	0	0	0	0	0	0	0	0	0	0	0	0	0	0	0	0	0
AHCTF1	5.54468	3.53897	4.16368	5.36831	10.0673	10.9549	17.5713	3.05664	8.89052	6.6475	22.867	1.9712	4.53518	5.57795	10.9361	5.81306	8.22133	4.24883	12.4868	5.00418	13.6007	8.64065	8.99023	6.01517	7.62166	4.51428	4.85846	12.6424	9.16453	13.5936	8.48619	5.95305	5.74491	3.37647	5.41031	13.1236	6.72088	6.74809	8.17909	15.0975	8.9183	13.8045	17.017	11.7997	10.6982	3.8995	4.81484	6.74284	7.34772
AHCY	68.0375	21.2424	16.8279	69.8223	62.308	150.758	114.43	50.119	107.959	189.271	162.961	7.57059	38.9424	33.8868	44.6967	22.0662	47.4467	42.8506	112.524	81.2354	86.9007	30.7356	149.546	31.8679	297.403	47.4874	92.811	204.942	229.683	158.623	51.0803	135.315	27.5624	139.013	56.7726	32.4288	128.641	45.3548	43.5441	161.424	115.369	47.2912	153.803	97.8835	121.883	74.2626	23.7181	42.4458	186.674
AHCYL1	27.1517	15.9015	23.9585	18.8725	39.1627	29.0999	37.4674	20.2036	33.016	20.8395	31.3989	7.62647	26.1453	18.9849	35.8919	22.0827	33.6927	17.479	23.3108	19.8044	41.2811	33.9532	32.6791	20.046	32.1013	25.9439	20.4362	46.0634	33.8952	27.5238	47.695	28.8327	41.4506	19.8585	31.6293	52.1984	36.0348	36.6533	35.0629	26.6352	17.9651	34.5806	33.5163	37.6584	44.2133	10.6189	6.78822	37.1615	18.2297
AHCYL2	31.9231	64.1984	186.322	24.1455	12.6259	64.4717	45.0768	68.8304	49.881	42.0362	31.026	30.2965	78.796	14.5707	14.3015	3.47881	49.2274	47.3287	9.93615	31.931	7.05423	8.62543	8.19461	26.5309	16.1157	39.5887	7.71152	29.3153	22.4132	7.81334	3.42551	34.9375	5.57831	25.1459	137.121	4.52695	54.4257	191.22	3.60324	6.86743	19.6794	5.27549	22.1934	22.9209	12.7228	3.56701	3.32573	3.42281	6.04817
AHDC1	10.8334	3.2422	3.49464	3.8737	21.6488	3.02476	9.10119	3.4062	5.30042	3.19685	5.82285	1.25961	3.73317	9.38144	21.1509	8.22771	7.97598	1.84566	10.273	9.92765	10.0829	19.1803	6.9773	4.38904	5.84984	6.00698	3.76666	5.07596	4.26464	2.89394	12.1795	22.9861	30.2386	1.85753	4.02757	22.0626	2.5171	4.61281	14.6516	7.73314	2.47658	12.9439	10.7169	8.09576	6.49688	4.1508	11.8832	16.3296	15.7945
AHI1	12.342	9.51125	8.09866	8.28351	7.95728	14.9916	20.0936	2.80899	9.97406	3.49536	16.2709	3.73599	12.5373	15.8041	17.998	5.59413	18.16	3.29435	5.96818	9.53631	12.4045	12.5976	12.7799	10.8807	6.62671	7.08406	6.29772	6.27088	5.1835	7.69805	11.5562	8.68251	7.59773	6.71957	9.47146	18.3939	6.89862	11.3648	9.15248	12.949	8.35374	16.6653	8.64758	11.137	7.98318	12.5889	19.4717	7.50516	7.78067
AHNAK	44.1628	55.1724	118.794	32.9585	139.569	33.7027	76.0667	51.1417	37.8138	17.5378	55.0757	31.3707	60.3979	61.3747	178.266	73.3842	57.0779	50.1908	71.4025	76.4748	55.5656	141.151	65.4276	30.5355	26.6898	45.4401	23.0231	38.5079	25.4667	27.6726	409.395	49.3323	168.998	25.9827	59.861	311.864	44.9778	71.3402	186.706	19.2401	16.2698	244.893	48.7503	48.8318	26.2589	17.6068	65.27	192.964	34.0576
AHNAK2	1.85212	0.852623	1.26195	4.66091	19.6119	6.97794	15.9756	1.9901	1.0859	2.96225	4.25529	0.348898	0.167332	17.6605	37.0526	11.5879	3.38654	2.00039	7.07749	2.6916	15.5538	43.8416	9.38491	0.936061	2.27005	2.64714	2.94767	10.9708	0.992079	8.33219	84.753	4.14203	8.63173	2.00733	0.0887863	74.1746	0.11148	0.495938	86.4178	0.685792	0.934178	128.037	5.55315	4.10054	0.604623	6.11591	4.01993	97.0276	6.21125
AHR	10.0933	3.63929	5.89598	12.4915	18.1637	17.8624	28.5997	6.83667	17.3052	6.69081	15.6711	1.70084	4.87735	8.42147	31.6766	12.4501	23.5498	5.20564	22.9498	4.80655	17.9678	30.2437	17.3569	10.533	9.97475	8.03631	7.49677	19.994	17.0141	12.5937	13.951	8.45949	28.6223	3.39652	7.32072	19.4251	7.09151	8.95578	4.58263	6.56033	6.32148	8.76157	15.6731	14.4569	27.2531	5.56391	5.40586	4.17301	7.90018
AHRR	1.69819	0.29193	0.265934	0.730209	0.24039	0.271093	0.634989	0.435221	0.39978	0.228353	0.0112168	0.134197	0.0773417	0.734174	1.11624	0.124629	0.4609	0.344682	0.473643	1.93379	0.496171	0.236012	0.435419	0.333185	0.102371	0.133004	0.830701	1.30496	0.0735637	0.329065	0.0971581	0.77697	0.839572	0.154697	0.385929	0.238963	0.0973505	0.278776	0.13049	0.541266	0.153428	0.12861	0.0203852	0.320172	0.861296	0.195869	4.27503	0.508819	0.387918
AHSA1	74.967	38.0268	41.742	55.4748	87.4527	101.686	173.649	66.1752	85.9104	120.705	250.263	23.2475	70.8073	60.8214	131.077	46.5034	78.426	84.6846	147.242	79.6344	131.678	81.4632	140.979	71.4333	252.821	79.1276	73.9625	151.765	153.931	160.381	146.807	121.745	86.3843	64.2088	61.9686	120.822	83.288	81.8818	119.63	57.6018	43.4411	107.059	210.477	98.1449	169.845	121.978	225.932	171.9	69.7993
AHSA2P	0	0.179795	0	0	0	0	0	0	0	0	0	0	0.39649	0.629011	0	0	0	0	0	0.190911	0	0	0.158041	0	0	0	0.129051	0	0	0.271375	0	0	0	0	0	0	0	0	0.64015	0	0	0	0	0	0	0.33385	1.32479	0	0
AHSG	0	0	0	0	0	0.0858037	0	0	0	1.04006e-09	0.101165	0	0	0	0	0.0387743	0	1.38381e-09	3.5292	0	0	0	0	2.20823e-09	0.0823606	0.0375848	0	0	0	0	0	7.80365e-10	0	0	0	0	0	0	3.35923e-10	0	0	0	0	0	0	0	0	0	0
AHSP	0	0	0	0	0	0	2.67382	0	0	0	0	0	0	0	1.58907	0	0	0	0	0	0	0.219034	0	0	0	0	0	0	0	0	0	0	0	0.882223	0	0.509357	0	0.225617	0	0	0	0	0	0	0	0	0	0	0
AICDA	0.12204	0.215192	0.155191	0.069227	0.0925663	0.188037	0.152697	0.251531	0.133323	0.14057	0.0613251	0.135448	0.209397	0.158091	0.605075	0	0.524521	0.174851	0.0916893	0.150794	0.287323	0	0.148419	0.687267	0.0428271	0.0749491	0.326198	0.154961	0.113677	0.0175386	0.0860271	0.21572	0.0336676	0.0543183	0.063419	0.0719711	0.101175	0.254957	0.0519938	0.171381	0.108361	0.262322	0.0887417	0.0660733	0.0494587	0.0400789	2.25807	0.127924	0.156828
AIDA	13.4026	9.45415	13.9092	25.2815	38.8514	32.3847	71.447	16.2027	40.0426	23.1061	72.279	4.81369	12.8748	20.6675	44.653	29.3439	21.6943	12.5094	33.5771	9.45156	38.7294	48.1759	40.7367	19.3484	29.325	18.4468	18.7819	31.123	31.2985	22.4463	77.1919	19.4389	42.3664	13.1027	18.8919	53.8682	17.3583	17.2091	51.262	15.9332	26.6933	77.4046	66.8672	37.7985	39.5121	14.3093	28.6609	58.5175	21.3695
AIF1	30.3901	18.1082	25.1956	57.8461	52.0801	15.0334	108.13	67.9566	36.0386	27.5444	55.2305	5.79514	3.94702	16.9756	50.7329	131.052	62.4068	27.3607	57.9004	8.49333	28.9444	81.2416	30.0751	64.1379	28.8016	72.6466	16.7988	34.9233	16.2737	43.1404	16.0651	26.7211	131.799	6.22732	3.03903	78.4714	4.37202	11.4874	32.4044	19.3118	22.1404	24.4442	62.3579	45.2722	6.73034	4.37505	78.795	31.1881	5.90953
AIF1L	5.27189	0.970112	0.262589	2.74715	28.3884	0.33859	1.60424	4.09915	1.91478	2.99105	11.1426	0	0.170686	9.39483	11.0875	0.30266	5.77135	2.47424	1.22604	4.55199	2.50724	8.09502	4.06323	1.79976	0.700354	3.32893	2.16772	3.47582	1.08664	3.6255	6.82452	2.65911	44.201	0.839235	0.22562	3.25373	0.184582	1.08833	3.87724	0.176839	0	4.33139	11.5459	1.282	0.375717	1.37477	0	1.89976	0.998463
AIFM1	44.7068	34.2308	27.7462	18.8152	15.2823	24.8563	36.8876	24.9335	20.1695	44.9911	29.1909	10.2631	33.5456	25.8311	16.5669	9.49676	23.2918	41.4785	17.3968	48.7446	52.005	13.3082	32.8493	19.9587	48.3475	24.5943	27.3083	30.3889	65.5112	59.0729	26.3864	39.2419	11.0674	34.9859	27.3766	18.7744	30.6322	32.5612	21.1377	44.1263	30.8592	18.4447	35.7882	31.2973	24.7792	30.0574	8.01652	26.2413	31.843
AIFM2	12.6416	12.2107	14.618	8.2728	13.158	9.7668	11.149	11.1967	10.1883	10.0933	13.6303	3.58819	11.727	8.56566	8.92614	5.73249	9.35838	10.0257	14.8011	19.9459	15.8734	7.44372	11.0895	5.99892	8.03517	9.14746	9.59214	11.0923	14.1625	17.5397	8.88476	11.9653	7.30239	12.1042	9.63293	10.6331	9.802	9.98351	7.79435	21.964	10.6948	8.09827	12.7461	12.6174	10.5659	9.56848	8.00368	9.00564	16.9848
AIFM3	126.811	59.8207	47.0282	8.69478	23.5461	33.6069	2.73354	40.7563	18.8287	17.1204	17.1901	35.6141	80.8942	26.8894	13.3053	0.856304	38.1325	51.5432	15.2905	159.43	10.0852	1.71859	27.4579	35.34	27.6476	57.1664	12.5586	4.49921	39.6209	4.71889	0.427601	73.8582	0.813326	33.1934	39.222	0.928249	52.3309	66.1237	0.425341	66.1021	22.112	2.25972	13.5365	24.8128	27.6981	18.7902	1.12173	1.29015	62.3022
AIG1	15.6792	10.9787	8.12202	20.9291	27.3967	21.7538	42.4724	15.5602	11.9918	14.4993	31.761	2.53831	9.762	28.3491	38.7786	12.3666	20.7651	15.7371	26.1094	12.2537	23.2865	18.8623	28.6751	9.5517	25.6491	14.2865	15.9882	28.2443	28.5463	23.1141	32.7705	18.0119	36.2315	27.5334	15.9165	31.6751	27.7465	15.6043	34.8439	41.7295	30.0991	32.5925	29.2442	23.7403	38.1822	14.7345	24.4289	31.1219	16.1366
AIG1P1	0	0	0	0	0	1.57082	0	0	0	0	1.58519	0	0	0	0	0	0	0	1.40463	0	2.82771	0	0	0	0	0	0	0	0	0	0	0	0	0	0	4.14819	0	0	0	1.81332	0	0	0	0	0	0	0	0	0
AIM2	0.822922	0.384413	0.226658	1.61283	0.59067	1.26048	45.2973	1.12671	1.35154	1.08761	3.46088	1.03865	0.830264	0.876819	2.69394	5.2001	3.0086	2.39707	0.28645	1.63704	0.859622	2.68753	1.9602	9.02091	0.342751	2.16523	2.0109	11.5398	2.34288	7.9954	1.39976	1.74127	2.83038	0.0296973	0	0.980657	0	0.386826	0	0.680747	0.303772	0	3.58418	5.24813	0	0.415994	0	0	0
AIMP1	25.0579	10.5848	13.5946	13.3009	30.4403	34.4165	53.2275	14.6253	43.2663	27.9413	50.0359	7.72823	21.321	19.8288	26.7191	16.7011	25.2481	17.4858	37.434	17.2118	23.5598	22.5298	34.8973	15.1158	38.6746	23.287	15.3815	25.4947	33.1991	30.6876	37.7962	19.9479	23.6805	16.1784	26.7121	27.7154	19.7962	24.7275	35.6868	36.2915	30.7532	31.8769	48.5115	25.3956	47.9427	17.0391	10.3183	29.7719	25.9676
AIMP2	28.5479	9.81761	14.4158	11.1783	15.9484	23.9624	26.0566	17.2561	34.5437	34.3259	36.2293	3.59099	24.2133	11.4221	12.5106	7.36048	11.4044	23.6566	18.5722	28.0706	28.7813	12.125	32.1088	18.0884	40.5715	19.1918	20.0838	29.3551	57.6933	59.6539	19.6911	34.2402	8.93925	22.2495	17.1349	10.3217	42.2058	18.6884	13.9387	37.6463	26.1048	16.8104	37.4802	23.4491	52.8567	17.0574	14.5033	16.1659	38.1935
AIP	49.1806	24.3915	35.4683	38.2314	65.2711	29.699	47.7678	38.29	33.0351	27.6961	33.3942	17.7488	23.7552	48.0929	70.9617	43.0869	36.6318	46.0666	79.7482	49.6486	41.582	57.2517	44.5784	40.7214	42.7279	46.2249	36.3623	46.4411	34.3187	53.7754	69.0705	55.1213	81.6583	50.043	27.5416	60.9122	43.532	32.6492	61.9103	64.1847	28.7621	67.3067	41.9144	38.5952	39.6204	36.2691	76.0811	80.5052	60.4686
AJAP1	0.675648	0	0	0.148198	0.933031	0.14034	0.316705	0	0.125576	0.138273	0.0227613	0	0	0.288022	0.247506	0.511013	0	0.0926791	0.144803	0.89917	1.21399	0.203359	0.538224	1.52278	0.715189	0.0634963	0.150539	1.07796	0.381574	0.19298	0.172021	1.04368	0.724562	0.0670236	0	0.281929	0	0.0779345	0.106796	0.0466355	0	0	0.0595252	0.0691734	0.40073	0	0.401371	0.0176897	0.742165
AJM1	20.9117	7.87229	6.64626	1.5527	7.37833	6.38345	2.58447	1.88274	5.16735	3.71286	3.40664	3.07876	4.98216	5.04409	7.60191	2.46202	4.48834	3.79025	6.03891	20.7385	7.17526	4.33225	3.83733	4.33669	3.13532	3.9917	2.21604	1.83435	7.32309	5.25791	14.5276	13.5721	4.13842	4.00293	3.23829	8.81128	6.68841	5.27361	10.835	16.8755	2.17835	8.8213	2.7821	2.8117	3.50966	4.68169	11.4533	12.9274	8.78715
AJUBA	2.55878	0.678531	0.556882	2.9354	5.70123	6.98247	15.3138	0.752227	2.997	5.46952	9.52535	0.434316	1.17024	1.84397	7.10103	1.91509	2.60987	0.668038	41.0374	1.32752	12.4814	3.5122	9.66084	3.79031	9.22189	0.673223	12.3537	16.0698	4.90697	21.7303	3.57281	7.88967	8.98954	2.4267	2.80417	5.10065	6.85095	1.43328	1.49938	11.445	4.46378	3.69043	8.05668	7.06161	15.1195	6.07423	0.737183	4.95064	8.24447
AK1	372.498	274.705	191.106	83.3508	78.6844	102.925	43.7136	41.047	125.26	77.6732	22.4497	493.276	311.143	208.72	108.847	21.7082	119.4	162.231	32.8242	557.782	38.2479	61.6351	50.943	104.428	21.233	73.7586	103.901	39.0483	107.724	210.208	144.157	252.784	70.6314	88.0719	140.385	107.5	146.249	125.839	113.664	247.281	93.6684	125.55	33.6358	39.299	51.8297	28.9311	240.964	172.137	115.218
AK2	125.193	48.2085	62.2934	72.8856	92.2452	90.0208	125.866	70.1472	103.108	88.757	139.425	22.583	87.2644	50.1272	74.5566	52.3135	106.423	81.0732	81.4611	100.135	115.686	67.1412	114.27	64.2293	119.71	83.3543	85.9775	85.3808	129.45	182.767	63.9155	111.096	61.622	126.837	98.3785	68.488	134.443	118.634	44.7324	77.9588	83.7472	65.9838	145.407	106.135	150.015	54.5089	18.3131	44.4779	120.571
AK3	28.6853	17.0704	30.9568	21.1781	41.1645	43.9503	33.8748	25.0884	55.1816	42.4911	33.469	5.76321	27.2844	14.9797	51.1659	27.1467	35.2786	16.5729	62.8293	16.2577	35.3177	45.0525	36.4426	15.8329	28.0784	26.1937	20.414	71.6671	44.2661	33.877	69.4129	32.3324	40.463	18.7164	49.0193	52.422	29.815	49.8077	41.046	56.6994	24.9236	37.7625	30.8979	55.4868	67.8524	15.7028	18.6246	37.9947	29.6131
AK3P3	0.191781	0	0.107143	0.0868156	0.737304	0.212506	0.121317	0.149965	0.10879	0	0.257293	0.215325	0	0.171874	0.346194	0	0	0	0.339669	0	0.833775	0.489689	0.263565	0.309346	0.13008	0.185661	0	0.286836	0.836062	0	0.127944	0	0.21167	0.0787289	0.407607	1.31746	0.902361	0.377205	0.54838	0.271087	0.426349	0.594774	0.497535	0.346038	0.211084	0	0	0	0.2981
AK4	7.36203	7.6444	16.8643	4.67777	19.6014	8.93571	4.91166	6.3802	9.1214	8.95395	25.6269	0.75319	6.27613	4.487	12.0125	14.2086	7.44691	4.78059	4.96927	5.01293	2.71243	13.3971	8.69804	2.32295	37.7154	6.00146	1.67191	31.9218	20.6476	14.0613	31.7447	11.4097	8.4318	7.64027	5.01142	36.7667	10.6203	11.7942	17.487	18.0845	5.03376	15.1803	28.5403	10.7021	1.04764	5.76753	15.5024	14.3668	10.4255
AK5	2.8477	0.568485	1.28652	1.58385	3.47086	2.40635	4.75244	0.620108	2.58555	1.16122	1.87864	0.00950143	1.08766	2.31123	6.14786	0.578321	5.5564	1.74492	9.27483	2.42896	6.28668	7.26867	2.18696	0.0742603	5.63221	0.728057	1.21359	0.191857	2.32034	2.24274	2.0508	3.50156	3.92571	0.814911	3.14753	2.60091	11.5335	2.85302	3.59927	7.18576	0.882636	2.50106	3.73184	0.80843	6.52453	1.29655	0	1.85186	2.86416
AK6	13.4523	3.21785	9.41168	2.31976	11.1514	22.7209	27.4664	5.51211	8.60469	5.06058	12.6956	3.28159	12.2137	8.58402	11.3913	7.16155	13.6798	15.5383	14.8698	5.85167	7.06804	11.3268	21.8297	8.91605	15.2151	11.3122	5.31865	8.25213	11.1283	10.1002	18.6737	10.8846	16.404	10.0749	11.1287	13.3165	13.7315	12.8848	18.1295	16.3718	11.5927	13.7774	13.9747	12.086	10.3186	9.37797	49.7714	20.5873	12.9112
AK7	2.26148	2.87541	1.90618	1.03916	0.653328	1.99557	0.445601	1.01936	1.16169	1.14397	6.68101	0.0739832	2.34938	1.24435	1.53217	0.195263	1.88185	1.86411	1.57612	2.06939	0.368284	0.491141	0.223815	0.477904	1.49683	2.26823	1.60068	0.955098	1.35996	1.81548	0.711211	1.22884	0.19224	1.20566	2.28396	1.15698	0.850663	1.46119	0.89519	0.233891	0.402139	0.444827	4.40156	1.51987	4.03957	1.1982	1.12512	0.735243	0.339774
AK8	0.15861	3.53575	0.0924799	0.188615	0.6747	1.30237	0.649674	0.74198	0.314462	1.73988	0.420231	2.08159	0.954163	1.28119	0.83199	0.161197	0.327616	0.478411	1.18179	1.23722	0	0.876135	0.554218	1.43653	0.669408	0.809931	1.54269	0.343824	0.518886	1.13645	1.29299	0.401735	0.354308	0.0610863	0.551673	1.01871	0	0.676852	0.780174	0	0.602221	0.371998	0.0656909	0.918093	0.189688	1.33092	0.889529	1.18533	0.154111
AK9	2.48549	1.80492	1.30172	1.03832	3.50931	3.21287	3.82642	1.45433	2.90503	1.48534	2.69729	0.194201	1.11374	1.85524	3.20325	2.07005	2.63247	1.08245	1.26668	0.726244	2.64294	3.34634	4.29469	0.778355	3.75898	1.3083	1.87295	2.59505	2.97999	0.641685	4.68394	2.4813	1.75459	3.18048	2.70716	3.49629	4.33319	3.60895	4.10753	2.79032	1.8739	5.91176	2.03273	0.975451	4.37488	1.69788	3.51758	3.82426	1.64276
AKAP1	69.2528	24.278	43.3779	17.4142	53.1189	60.0394	34.9443	25.1243	45.0764	52.4756	50.6065	14.2585	56.778	36.4753	44.2905	14.4286	38.3298	30.1645	93.7097	50.1237	28.7418	43.1167	39.7909	31.5607	103.09	35.7701	37.8074	55.6139	73.9262	38.2626	51.0729	69.8412	22.3476	43.225	53.9415	51.1596	72.1127	53.4562	60.0366	48.7947	32.9844	72.7077	42.6784	34.4234	56.5268	27.0034	10.9169	55.0563	91.5995
AKAP10	5.35078	4.31501	5.85127	4.0626	8.99755	6.0921	13.5537	3.93055	8.61887	3.20889	9.0311	1.21986	4.02723	4.29642	15.8627	8.49409	5.15328	3.61221	17.9737	3.58052	6.47487	10.8267	10.2011	6.4672	7.57901	5.43199	5.63167	6.24468	9.2349	5.49358	14.062	8.76462	14.5538	3.06668	7.87274	9.72755	7.41852	6.65025	11.7025	13.7434	3.01504	14.3562	8.39716	8.17136	2.66823	1.8209	3.08297	9.03314	5.31913
AKAP11	3.91047	1.90394	3.31253	4.27854	7.47341	9.25984	16.9475	2.41867	12.0595	3.57855	11.7185	1.38673	3.89382	3.57638	11.7343	5.74623	5.4206	2.48157	15.0487	2.47296	8.67468	12.3597	13.6338	4.62584	7.60699	2.74429	5.86564	9.09329	10.9547	5.85112	13.4948	5.75741	9.23094	3.97512	7.69826	12.6545	12.2879	6.16239	10.6368	11.2073	5.34766	11.1246	8.84553	8.92542	14.8436	3.6117	5.74974	8.5149	10.2703
AKAP12	3.33693	0.397647	0.769438	4.45194	31.381	3.99817	16.6331	3.28199	2.88493	1.25322	5.11207	0.117057	0.128424	6.98281	23.2769	13.1797	17.8901	2.16378	6.90895	1.60507	6.84037	45.092	10.9504	1.06765	3.94892	7.11479	1.65389	6.73813	2.39908	2.45435	33.5402	5.29901	37.8124	0.390756	0.36726	32.6168	0.321371	0.990375	44.0984	0.916073	2.40809	11.3383	4.44121	6.85766	0.447231	0.667474	16.7876	15.8068	3.13865
AKAP13	22.3579	29.455	42.3881	14.9866	45.6424	17.7217	39.7564	16.3879	22.4288	7.186	23.9059	19.3091	18.7272	23.7	31.4345	31.0835	39.8521	21.8508	43.11	21.2698	54.0555	29.2144	33.2163	40.6554	23.6436	32.971	19.3367	18.2626	16.4874	19.195	31.3731	23.4485	42.023	14.9836	12.9559	63.1966	10.1374	21.4892	32.306	20.0796	18.5335	22.0542	22.4345	26.0201	16.6489	12.2315	106.068	36.5514	18.3414
AKAP14	0	0	0	0	0	0	1.33643	0	0	0	0	0	0	0	0	0.0543721	0	0	0	0	0	0	0	0	0	0	0	0	0	0	0	0	0	0	0	0	0	0	0	0	0	0	0.0706102	0.130524	0	0	0	0	0
AKAP17A	70.1509	28.838	24.5086	23.278	25.6029	20.143	31.3238	11.2424	12.7632	14.433	19.7492	20.1062	27.7413	34.0628	27.1453	22.404	31.3034	17.7277	42.432	103.175	58.5348	19.8193	35.5112	34.4182	36.5156	23.1705	31.7366	19.0646	21.0224	18.9009	28.2977	82.4358	22.9798	15.4523	14.3219	29.4632	18.1384	18.6191	23.4829	61.6099	25.4396	29.5596	23.0335	18.7109	18.3941	15.9389	3.19747	23.9885	58.1388
AKAP3	0.226466	0.125479	0	0.0761749	0.424311	0.664878	0.529324	0.205857	0.187518	0.453975	1.91701	0.232127	0.355017	0.0327567	1.133	0.679886	0.390901	0.0805619	0.776756	0.358384	2.49928	1.18967	0.800351	0.346734	0.333016	0.412052	0.814999	0.565652	0.421695	0.204186	1.02128	0.629699	0.225949	0.827138	0.194012	0.599821	0.0630105	0.983963	0.474667	0.17456	0.32899	1.96622	0.967637	0.138224	0.587218	0.10369	0.0220883	0.373927	0.66657
AKAP5	1.35388	1.2637	1.20486	0.554516	0.305586	3.77992	3.31292	1.49371	4.77301	1.24759	5.74751	0.569645	5.11157	1.49701	1.92184	0.910754	2.32516	2.36634	1.2359	1.00007	1.21892	1.48155	0.871216	2.18047	0.708507	2.1417	0.583711	1.08882	0.976756	0.56774	0.35136	2.16297	0.48667	1.86304	4.18605	1.25338	1.61226	5.73836	0.461139	0.494344	0.617329	0.528042	4.70544	1.00127	9.06309	0.151932	0.831535	0.623182	0.342134
AKAP6	1.54778	3.31975	3.17448	0.641977	3.30577	1.38347	1.00389	0.445146	1.19702	0.822161	1.35412	0.721532	1.28013	1.32297	5.51146	2.54852	4.02264	0.567097	2.10674	0.520703	2.80984	6.19603	1.96856	0.864508	1.23257	0.854517	0.540149	0.409819	0.513387	0.681893	8.12524	0.907126	7.71443	0.526062	1.68162	22.2183	1.24004	1.33345	5.56949	0.774002	1.10773	5.64541	0.722726	1.27075	0.694458	0.216089	25.9614	8.12672	1.37308
AKAP7	12.2695	28.3032	50.8344	1.29786	3.33136	32.5701	5.72372	20.2146	10.2799	6.64134	3.30245	9.35656	33.7929	8.41352	6.89888	3.10967	12.3242	14.9693	3.96784	13.959	1.27172	4.78016	1.94195	11.3187	7.36181	12.5356	2.20892	2.00953	17.3263	2.48727	6.35788	9.7858	3.93157	9.05919	22.8246	3.2916	9.32034	35.5914	6.91339	3.31976	3.84296	6.33805	3.96543	4.96253	0.944755	1.61254	0.921515	6.03391	1.91729
AKAP8	30.0846	14.0844	16.8712	9.29112	21.8675	18.9998	22.1034	8.09656	12.427	10.6832	18.4256	7.92856	15.002	12.5564	21.677	14.8939	13.2069	9.56334	34.0801	36.4446	28.4263	15.9587	20.7349	17.2497	19.8127	15.0565	16.382	19.4541	17.9506	11.4122	19.7749	33.3625	15.3715	6.35149	11.747	19.9472	16.9318	11.7886	16.4212	42.5548	10.2458	19.4612	15.11	13.1314	18.9856	14.5349	12.2599	14.3826	31.1953
AKAP8L	85.1858	36.4994	36.1531	24.3539	44.4956	40.2271	42.4203	15.5084	34.8501	22.4435	24.2709	27.8346	26.3251	53.873	55.9763	22.2611	48.4414	23.5951	55.0414	57.2625	59.0074	41.5633	35.2714	37.3289	35.633	30.3689	43.5465	27.9816	23.0192	28.2292	51.7767	61.7302	35.9637	18.3181	23.6959	56.9885	29.1092	26.4469	40.3207	64.8622	34.0621	58.4735	21.9908	18.8886	34.3008	51.1061	86.9769	64.0669	38.7465
AKAP9	15.713	20.3383	41.6619	7.87741	7.79342	31.7098	16.3954	13.9797	63.0596	11.1709	14.7646	4.74727	26.4611	10.9392	23.8972	8.40409	23.4732	14.8797	21.6658	10.4931	13.8579	12.6628	12.7916	12.3964	11.9305	18.3007	5.81741	7.44442	7.96094	5.61808	12.4669	16.0821	8.52463	20.1298	40.3835	14.1732	18.3811	52.5942	11.3423	11.7527	5.75565	12.4415	10.7422	12.1413	34.5598	4.23989	16.1235	10.668	6.35445
AKIP1	17.3946	6.24603	10.1058	16.2152	32.4828	12.8566	38.4006	10.0038	15.9805	14.11	21.237	2.6494	12.6866	18.8633	26.5578	18.3959	14.5873	11.2658	26.2522	16.5258	32.5388	24.1334	32.5487	11.769	28.3403	23.3316	14.9196	16.1453	50.4219	22.5951	40.0078	28.0169	43.0986	19.3728	13.6894	28.788	20.9524	13.7458	25.8626	20.2355	18.2872	29.7795	35.0834	20.3508	30.7214	5.73507	12.3809	36.5391	35.2226
AKIRIN1	19.5821	12.3964	24.506	18.0271	33.0995	23.6579	34.1196	19.4715	24.208	13.8903	32.4161	8.89337	26.3203	16.9119	26.4229	20.6061	24.026	25.5861	22.9563	19.3967	35.9001	27.9764	23.6118	17.5717	32.844	22.6363	14.4843	39.4497	23.9138	24.3453	59.4348	20.451	29.3878	13.0708	26.165	46.6093	23.6178	27.3816	54.4955	35.6421	12.391	35.5759	26.9521	36.6099	34.4989	7.89251	16.6131	35.4213	20.4275
AKIRIN2	36.3911	13.0587	20.1587	49.034	43.4017	33.7074	99.1155	23.1248	30.6629	20.3204	60.1802	15.753	26.0984	21.5525	32.7213	43.1631	50.0944	22.4905	73.1248	35.4654	37.3764	25.6165	45.0834	32.7895	35.4775	34.8462	33.0897	72.1034	62.8403	56.4555	30.5753	46.0409	42.8896	17.3981	44.3371	47.1638	52.9569	36.4693	20.5128	104.796	41.0221	24.6676	46.0633	55.9522	38.7364	13.9456	13.7511	18.6854	43.3853
AKNA	24.2543	12.5409	8.79154	8.17594	12.3233	11.4396	19.63	16.0236	11.4733	9.50442	14.5149	12.4455	13.9657	24.2844	17.5777	28.9626	19.5985	16.247	20.4009	23.627	16.9353	12.9263	16.4789	38.4452	15.1152	30.3783	14.8726	19.1306	14.4221	15.4797	6.12848	28.4625	35.6605	5.42514	7.01258	15.7188	6.42556	11.8214	11.6525	32.5416	7.96708	4.99415	14.3454	18.7544	8.94051	13.8481	9.62965	10.3007	10.0421
AKNAD1	0	0	0.379758	0	0.897951	0	0.289765	0	0	0.0919837	0	0	0	0.43121	1.07401	0.226794	0.337624	0.172458	2.83652	0.214245	0.102563	0.849454	0.500993	0	0	0.422201	0	0.228791	0	0	0.787919	0.652325	0.482758	0.0922859	0	0	0.272695	0	1.14422	0.93285	0.540469	2.2668	0.0728151	0	0	0.289132	0	0	0.118596
AKR1A1	139.79	191.527	162.341	89.6987	83.8859	105.549	148.589	122.734	155.189	104.033	136.335	43.8718	139.522	120.235	78.5819	60.0112	108.155	130.408	85.0988	130.598	134.754	78.6716	92.6979	91.9309	94.1428	141.886	88.0199	95.5065	81.1073	97.9049	47.26	99.6713	98.953	149.811	85.7878	55.891	57.0244	141.48	52.465	98.325	77.7344	60.0248	152.139	98.4167	156.061	89.4339	82.9008	55.525	88.1564
AKR1B1	19.0752	12.6149	13.6489	29.0709	61.3179	11.0323	49.4984	43.0579	17.5119	13.2012	54.1462	3.18078	4.39843	19.5229	43.4187	53.3061	32.2242	23.5385	62.5449	14.669	133.339	57.8394	69.8724	31.7426	22.7089	45.6133	34.6183	34.0693	49.8994	21.3057	39.3636	32.822	86.1248	4.61122	3.17649	46.5088	12.4924	9.48002	52.9575	5.81026	25.4426	36.8422	73.3803	49.2544	8.83987	6.88429	23.6846	40.8037	27.2911
AKR1B10	20.5093	43.2566	84.6162	1.34544	1.58358	29.4526	0.0378919	16.989	12.8456	21.2766	1.98487	10.4423	23.6836	15.4694	1.02157	0.403157	5.25407	17.35	0.652133	44.6031	0.544142	0.24181	0.867415	7.53247	0.179594	4.07131	7.23601	3.08517	0.69568	19.9762	0.274707	6.53443	0.271526	20.1886	32.9233	0.160816	13.9798	24.8037	0.201541	2.11297	7.5474	0.499594	1.09708	5.77355	5.04865	3.01998	3.62513	0.331998	0.353871
AKR1B15	1.24178	1.04565	0.92541	0.646571	0.970797	1.72256	1.22849	0.335251	1.86719	0.578261	2.23253	0.747723	0.867931	1.25429	2.11547	0.612699	1.61001	0.415098	1.83806	0.919978	1.55651	1.55723	0.963311	0.929051	0.834198	0.472647	1.61763	0.752533	0.341127	0.891543	1.20946	1.67941	1.03527	0.797686	1.11035	1.87027	1.26842	0.809435	0.692284	2.18005	0.862016	1.33781	1.1715	0.807521	1.01557	0.641297	3.18248	1.57215	1.02703
AKR1C1	4.65797	5.26196	6.34827	1.79625	32.6298	10.2635	5.06058	15.6928	2.55009	2.57973	0.881819	0.895261	1.747	13.7344	30.6795	3.89987	11.4195	15.4849	5.47356	6.69942	2.36978	21.4492	3.25223	5.389	2.24767	12.8038	3.39115	2.68875	0.347457	12.3248	4.29686	4.36524	18.8469	6.90713	12.5749	11.4555	6.4711	3.42653	3.34171	5.51137	1.77242	13.595	0.43099	9.56093	4.19334	5.47271	8.34573	5.46539	6.61231
AKR1C2	10.1229	22.4884	35.3262	4.07874	21.2086	6.66381	5.87832	11.9018	4.61205	4.08242	1.81913	2.81783	8.93106	10.9526	12.9314	2.21872	12.7449	11.0387	3.64394	10.2454	1.70987	5.60952	4.52699	7.29946	3.04716	8.38082	4.84621	5.7079	1.08299	3.75743	2.71025	7.01569	45.6871	13.5075	7.00261	6.77256	6.21841	14.8191	1.29544	5.92237	2.27196	5.96851	0.915417	2.93792	17.0287	2.20264	5.54897	4.15079	4.80661
AKR1C3	49.8829	160.137	220.671	18.993	39.2636	66.1581	63.3082	49.397	29.1825	47.4315	3.9419	21.8937	98.8558	51.9194	31.1147	4.19748	45.1145	88.1298	30.2066	49.4647	32.1024	13.9713	51.8864	44.636	1.53721	75.1664	12.9079	78.0652	19.7749	131.032	5.67912	37.3216	26.2749	205.603	109.669	10.5412	110.573	145.158	4.19887	56.9196	22.6458	4.79552	3.66475	31.0131	128.148	34.1876	1.3638	3.81086	27.881
AKR1C4	0.141375	0.0389652	0.0799371	0.151418	0.303469	0.0929069	0.978438	0	0.0890056	0.0699948	0.398133	0	0.125288	0.00772774	0.0858898	0.0419475	0.0707517	0	0	0.0677995	0	0.0899266	0.397816	0.239549	0	0.0687763	0.0823672	0.971271	0	0.595787	0	0.010287	0.15611	3.69321	0.916269	0.108509	1.45109	0.184369	0	1.14491e-06	0.221772	0	0.163324	0.150978	6.72476	0.217537	1.76782	0	0
AKR1C7P	0	0	0	0	0	0.13589	1.61382	0	0	0.0514556	0	0.0454654	0	0.0538358	0.148799	0.245186	0	0.048096	0.217877	0	0	0.0774983	0.0835815	0	0	0	0.164843	0	0	0	0	0	0.0673711	0.0517148	0.167513	0	0.311188	0	0	0	0	0	0.17216	0.220932	0	0	0	0	0.12608
AKR1C8P	0	0	0	0	0	0	0.0414594	0	0	0	0	0	0	0	0	0.163642	0	0	0	0	0	0	0	0	0	0	0	0.0277628	0	0	0	0.0372229	0	0	0.160398	0.250501	0.897237	0	0	0	0	0	0	0	0	0	0	0	0
AKR1D1	0.0162282	0.0158935	0	0	0	0	0.107611	0.012565	0	0	0.0631912	0	0	0	0	0.0162226	0.0490865	0	0.155031	0	0.285	0	0	0	0.112709	0.0640754	0.0805211	0.0156444	0	0	0	0.113546	0	0	0	0	0	0	0	0	0.165786	0	0.042303	0	0	0.0281992	0.417463	0	0
AKR1E2	1.76226	0.789541	0.560149	0.135016	3.09306	0.250578	7.45812	1.06122	4.24803	2.92781	0.534087	0	1.21666	1.6309	1.90024	0.65764	2.79847	1.87916	0.911724	1.34708	1.20592	2.61712	0.582177	0	5.24237	1.09386	2.34236	2.36311	0.106762	0.352519	3.81181	1.91255	2.20625	3.2096	3.56076	3.65005	3.38509	1.6823	2.87958	6.97445	0	4.61963	1.22454	0.766136	3.7386	1.99706	0.888267	2.84605	4.27986
AKR7A2	61.1772	29.6139	37.5856	19.7736	35.1561	40.0513	32.1771	47.2321	70.3494	44.0252	61.384	7.39985	52.3309	28.5138	48.1273	15.2277	44.8406	76.1816	25.27	55.0747	48.4187	25.0929	48.6496	26.2961	54.5257	46.7975	20.9979	34.0647	32.8257	32.8288	37.5735	40.9	28.7416	55.4639	40.3773	30.9861	53.2002	65.4042	35.084	14.3221	22.1657	27.0367	54.8123	33.7048	64.9808	17.1428	47.254	39.2415	25.8433
AKR7A3	38.5053	40.1931	52.9814	17.9396	13.0871	23.6873	0.663608	31.3261	38.3692	15.5297	53.8659	8.99698	17.7642	23.7782	5.34383	0.532305	26.0021	40.7464	6.21274	54.815	17.9109	0.616558	17.9642	13.2998	22.6089	12.5093	28.816	11.09	26.0814	70.0047	0.112481	18.7951	0.134428	37.8107	31.178	0.376649	34.5155	54.3004	0.508559	9.17137	16.0262	0	39.3486	9.20615	50.8205	20.3157	0	0.341619	5.55077
AKR7L	12.0643	10.2507	9.84709	2.93013	3.02345	5.87967	0.578867	2.92875	5.59644	3.5757	10.1687	2.25412	7.18376	4.60506	2.45359	0.28683	4.4812	3.11163	1.50855	10.6088	7.82381	0.899923	3.29271	2.91437	2.85099	2.55298	4.45923	0.994631	2.36123	4.15023	0.507991	5.46085	0.402489	7.13753	4.93711	0.850061	5.8646	6.37205	0.575568	5.69393	5.94739	0.167562	5.83867	2.12457	5.11126	3.55016	1.20945	0.339822	3.17418
AKT1	110.852	38.4846	43.269	36.4369	88.8562	54.0602	64.5801	47.2734	68.4362	58.6391	82.5883	27.9898	65.7021	65.7073	80.6706	49.1916	63.7264	48.831	74.6554	157.063	114.455	65.4468	61.6878	60.1229	77.9473	59.3703	68.853	58.2797	61.3693	85.5792	128.874	115.712	77.667	40.3026	45.6603	84.7744	49.6001	55.6484	83.6537	86.1532	27.2023	96.4604	88.8681	59.3552	121.981	56.9011	22.5856	101.214	94.424
AKT1S1	62.0676	16.1217	16.4821	14.1264	32.7698	34.0114	34.2293	25.7435	33.5315	22.8505	38.7319	8.94824	25.0682	23.9656	28.5433	14.8691	17.5492	32.0539	27.0146	62.9688	42.6055	19.182	42.3347	31.6171	39.3471	26.7671	33.1697	37.3275	37.7182	28.1308	27.4114	69.6322	28.0087	31.1021	16.0073	29.4799	19.3391	20.081	38.5814	66.9794	18.2215	31.9934	42.0831	23.2777	33.2569	26.8496	6.91499	33.1659	46.5508
AKT2	81.5369	17.9501	29.2513	24.3867	74.0123	43.0121	59.3842	30.8384	34.6112	38.9071	43.3148	9.45228	30.4221	35.778	71.0758	42.5895	49.1244	29.1863	72.9118	71.9326	55.2234	51.5871	62.9873	36.6152	69.0936	36.9557	35.0947	52.4677	67.0705	38.0292	85.7543	129.93	83.2854	29.1446	34.1268	86.075	55.055	26.2139	59.1587	135.177	23.9767	72.6321	49.4782	48.1697	54.1119	20.1396	9.94803	68.7977	94.3148
AKT3	1.94775	0.908281	1.61671	2.80143	21.2528	2.3266	14.4438	1.68035	3.50047	1.62046	2.17786	0.160165	0.47799	4.8965	21.6382	13.4633	6.58075	1.44255	12.9203	2.00176	9.65211	22.2435	12.5777	5.04728	4.0808	2.80458	4.09132	3.62596	3.06096	2.29428	30.79	4.00053	27.123	0.57522	0.100278	30.5338	0.960166	1.14879	16.0707	0.961371	1.97135	21.9487	3.06651	6.52206	1.16524	0.831573	6.10199	14.7181	3.96785
AKTIP	14.3948	9.66013	18.3175	7.17573	28.9364	11.8706	22.4172	8.84441	8.49057	10.0195	11.7788	4.46333	10.7722	12.8252	30.1268	18.8654	11.8027	13.5258	32.2521	11.3281	14.6752	21.0052	29.2741	13.465	18.1757	11.6465	9.25886	13.9753	15.8165	10.7696	43.7907	19.9298	50.2568	10.477	12.6077	29.0086	16.8895	11.4941	26.6697	21.9423	7.9266	35.4477	9.67061	12.3286	7.9028	10.8481	32.178	27.9461	11.6945
ALAD	22.1046	27.6488	40.3268	14.8467	29.8954	27.3257	23.9695	14.5321	16.1924	21.3674	15.6111	6.22595	25.735	18.4969	35.7199	13.7225	22.6232	15.977	45.5843	20.5957	22.882	27.5933	26.2767	18.7395	11.3497	20.3847	11.0681	13.1248	19.4766	24.3202	24.7264	28.0591	23.8203	14.6293	25.7681	26.9508	25.1312	33.5715	28.6007	33.1094	15.9209	27.0507	12.0998	12.4522	15.8065	18.2963	3.1919	31.1559	15.6383
ALAS1	32.3106	39.4474	64.6406	34.1563	16.2197	27.8123	52.2985	37.5318	24.6076	22.5336	31.2784	18.4667	35.3301	21.0234	17.6554	14.6978	31.2384	43.8635	22.8592	38.9661	63.7785	20.3778	40.9712	29.2952	44.43	23.2075	28.4319	33.3367	36.0296	38.9352	18.2051	25.1211	14.0612	31.5033	33.638	21.9672	30.7842	36.3355	18.3638	30.9794	17.0403	16.1996	29.4184	34.0257	29.0595	15.0074	17.7981	20.6658	26.0298
ALAS2	0	0	0.0583336	0.325633	0	0	0.230817	0.01983	0.0507056	0.463763	0.0603157	0	0	0.10028	11.4996	0.0694889	0.11767	0	0	0	0.385299	0.251254	0.378497	0.377152	0	0	0	0.183356	0	0	0	0.259196	0.027882	0	0	0	0	0.475835	0	0	0.15265	0	0.0843562	0.167957	0.404543	0	0	0	0.0476301
ALB	0.0894647	0	0	0	0.184347	0	0.0777303	0	0	0	5.19398	0	0	0	1.28496	0.394555	0.822907	0	116.587	0	0.43164	0.24042	0.0423604	0	0	0.0867194	0	0	0	0	0	0	0.0987547	0	4.40813	0	0.104717	0	0.559902	0	0	0	0	0	0	0.0270103	3.82029	0	0
ALCAM	6.89226	2.96192	5.8818	14.5743	12.0915	6.76662	31.069	5.2654	7.05632	8.83561	9.77899	2.09512	6.46679	7.94684	20.7694	10.7285	11.5917	4.77553	27.322	2.90402	10.3259	16.0295	16.7387	4.88451	4.00614	6.33695	6.91275	9.50355	18.7032	10.8188	9.9586	7.11104	17.7588	5.85489	9.93001	6.67889	12.0609	9.29011	4.71495	6.86427	8.29281	13.2082	8.82797	11.1742	3.17224	4.84346	3.60577	9.17996	11.2178
ALDH16A1	63.2897	19.3746	14.7971	13.0873	16.0416	23.1913	23.5737	14.1984	17.6499	13.2435	15.2395	25.4808	21.2769	34.3327	14.6184	9.25833	11.8811	23.8465	11.188	91.847	28.1029	11.931	22.6584	26.9026	17.8589	15.7064	32.2151	26.8438	18.9232	18.3416	10.059	54.14	14.0449	16.7265	15.0654	16.107	21.5411	12.7865	17.6755	53.8077	17.8509	18.3119	15.0213	12.28	21.3934	9.0034	26.6218	11.6112	35.7503
ALDH18A1	38.1379	47.8079	76.0769	21.609	16.808	48.6915	48.2168	28.9778	50.57	47.4893	65.0599	21.4797	44.3342	25.563	19.0019	14.5994	29.1078	28.9171	50.0505	37.984	62.4696	15.3763	52.1199	30.7501	80.2795	28.9235	23.985	34.0698	65.2519	35.6544	13.1662	44.8177	19.5085	40.305	45.4616	12.6601	47.0281	47.8869	9.71696	68.2039	27.2014	9.0043	59.6409	47.5304	35.6052	41.2225	8.40065	10.6681	44.7361
ALDH1A1	38.8605	20.1548	26.5168	6.05691	82.3257	16.7824	25.2889	40.9032	187.067	32.0864	10.7894	3.00386	15.9236	20.7457	69.8192	21.9097	45.2758	29.6883	54.9779	7.73052	2.82463	128.249	27.6693	16.774	30.7441	72.5091	9.43727	25.3009	5.76751	32.5285	170.923	25.8957	57.3574	20.5789	12.0106	48.1788	3.49264	44.2499	49.5735	4.21536	11.2172	106.042	19.4431	19.452	43.2955	14.2391	56.7837	39.9754	2.80285
ALDH1A2	1.76056	3.5982	20.2262	1.22294	3.37877	2.28065	0.130088	2.11657	0.451029	0.290893	80.5014	0.18972	6.5567	2.26911	1.17917	17.1859	3.7281	0.348607	0.0768664	0.388729	0.263102	0.715888	0	0.65987	0.235566	0	12.2014	0.826542	0.295998	0	2.50045	0.57039	1.9621	1.47291	7.69343	1.61698	3.40152	1.15823	1.82	0.172904	0.360411	1.48348	77.1941	1.58128	0	0	9.83648	2.68531	0.865812
ALDH1A3	2.51914	2.47533	4.25838	4.70155	33.8647	4.36688	22.7517	5.00488	6.56688	3.13785	5.58257	1.51276	2.18014	10.1505	10.6858	13.3858	11.3312	4.69696	7.8697	3.90844	6.30961	14.1268	48.9707	3.57951	13.046	8.02081	8.49419	8.45326	7.22056	0.804152	26.8327	10.1077	22.6082	1.92088	1.78538	26.0201	3.39463	3.95056	18.9992	4.60606	5.8862	7.23694	6.55727	9.76236	6.5394	3.20028	11.2638	6.8147	3.72041
ALDH1B1	26.9579	3.80217	2.73721	7.87849	48.4587	18.4792	21.2994	11.0613	14.9525	37.0804	23.7177	1.26489	6.78148	52.4869	39.4952	43.5741	27.3899	11.5912	71.2682	25.4512	42.0617	73.2946	31.3687	10.8611	49.0216	15.3061	20.5144	64.1707	49.1465	30.9163	74.9476	40.2996	60.0877	21.4575	6.28244	225.65	13.8502	10.0354	301.611	28.2797	18.0518	63.6445	31.6789	23.0221	21.9489	13.9603	50.6917	143.277	53.0247
ALDH1L1	10.4548	5.28762	10.098	4.50168	7.26301	6.36338	1.14598	6.87598	12.0279	4.52221	3.54503	2.51482	11.6984	2.20977	5.61343	1.30705	7.97027	2.82481	1.88819	2.05388	3.64308	1.64801	0.898343	5.82649	0	13.1751	0.853947	1.10914	0.0661335	0	9.70636	7.48303	2.23744	12.5493	8.18523	8.75717	11.5207	10.8989	11.9336	1.02577	1.71417	12.3936	2.53743	1.18858	2.71482	4.11001	5.05313	10.5703	3.42221
ALDH1L2	0.420217	0.378873	0.307612	0.619382	2.9006	0.652959	5.33577	0.58301	1.83336	0.618701	0.94067	0.0383587	0.0539583	0.912375	2.24083	3.02356	0.745734	0.451278	1.26009	0.301057	2.94514	3.32646	2.07913	1.10043	2.17998	0.828472	1.07253	3.2793	1.03403	1.3531	2.26576	1.41986	5.28468	0.29317	0.285489	3.371	0.148418	0.51616	1.70256	0.3298	0.276363	3.08921	1.98286	3.23748	0.304553	1.3519	4.15606	2.20583	1.95342
ALDH2	113.632	87.467	143.012	47.7372	106.875	63.0311	106.071	112.502	185.207	95.2597	35.8296	29.4601	91.0223	64.9125	94.2417	29.4831	96.5463	103.224	145.851	186.207	61.5998	62.1049	102.446	44.7431	81.274	87.4133	52.6517	127.691	157.242	111.5	205.915	92.0157	62.321	118.353	83.6035	113.276	98.5884	93.0988	135.631	111.114	77.3907	125.938	36.4433	146.311	119.665	50.0823	29.8783	172.146	95.8796
ALDH3A1	13.4372	2.52188	2.39272	4.23597	1.31513	2.83409	3.96787	3.07789	8.99969	6.35627	3.45753	1.16084	7.83681	6.12286	2.09865	0.524286	3.3282	4.51672	4.33198	15.4791	1.1428	0.710576	0.6048	5.10074	0.0824845	4.34927	5.14697	2.6953	7.14212	2.74002	0.218852	7.70091	0.519525	3.71651	2.35945	0	4.256	3.89529	0	3.16245	1.76659	0.146765	3.3337	0.956358	4.57824	0.333228	0	0	5.12966
ALDH3A2	33.5182	27.1383	40.799	25.6422	27.2498	32.9349	33.5674	21.1591	60.2025	26.7101	46.9823	9.89047	30.7061	25.5314	42.7752	14.1996	29.1211	20.3938	68.1145	28.5372	16.4117	36.9098	20.5929	17.8701	22.6934	29.1429	16.3842	27.9112	23.2803	38.3844	35.0397	36.2161	33.0312	18.3113	29.7763	26.5535	25.0855	35.561	23.6086	38.9691	14.1948	46.6511	36.9399	29.6824	10.0606	8.82198	12.1993	28.2111	17.2283
ALDH3B1	21.1259	11.7343	9.42136	11.3191	10.5576	10.4597	24.3191	9.75934	14.5539	10.9765	5.27292	2.84886	30.5847	14.7926	8.09337	5.63305	9.57705	8.55033	13.6876	25.1396	7.78342	5.0614	4.19378	14.034	4.5314	19.135	5.72281	10.2634	7.91896	10.4186	4.7969	18.4454	9.70559	20.2623	12.6806	5.15807	14.5846	15.4487	4.52938	14.0863	7.73709	6.42548	6.52208	6.5884	11.7753	9.58449	1.03306	5.55106	15.3262
ALDH3B2	0	0	0	0	0	0	2.9413	0	0.6039	0	0.835434	0	0	0.984067	0	0	0.165647	0.38605	0	0.0792097	0.0179611	0	0.685483	0	0	0.207237	0.241126	1.15549	0.157585	0	0	0.455228	0	0.12104	0.704391	0	1.09025	0	0	0	0	0	1.67316	0.63237	4.06224	0	0	0	2.01965
ALDH4A1	7.36168	1.82043	1.78103	4.75677	18.1765	6.67862	5.77602	3.6045	3.133	6.03245	7.74344	1.33856	3.59246	5.4688	7.96644	1.93009	5.6999	3.67004	5.22967	8.75211	9.15683	6.06342	11.2531	2.7376	5.35171	3.20682	7.39284	7.43615	21.3283	13.3777	8.80189	10.2989	7.06891	11.584	8.92971	6.60632	16.5782	3.87235	6.28105	36.3764	13.5974	7.71547	10.4979	13.4676	11.2065	6.0706	2.10034	8.31718	7.1057
ALDH5A1	4.63345	1.50632	1.57984	2.43298	2.42261	5.36359	5.21174	2.88191	8.69597	4.41437	9.33751	0.74307	3.45849	1.80069	3.96238	1.17737	3.36765	4.1362	5.79861	2.90762	4.70787	2.57111	5.00579	3.57414	8.03891	4.07017	2.12549	3.79727	8.93681	0.967641	1.73457	6.41223	2.27719	5.3339	4.01462	2.88364	6.70201	6.26892	3.17099	2.18435	1.71184	2.19293	8.67671	2.63148	9.87235	1.18837	2.3677	3.62179	3.18659
ALDH6A1	10.305	2.6209	3.33868	1.99886	8.13117	3.35609	3.35497	3.20699	8.8857	2.9998	12.466	0.533044	5.52378	2.52165	11.7214	3.06532	7.20196	5.51809	6.99975	3.4765	2.8717	4.35639	3.13211	3.27373	2.80419	7.38059	2.55735	7.10745	3.27241	3.58425	9.19735	10.1216	9.3619	2.74039	4.72396	5.92726	4.31578	10.3179	4.7592	2.57338	2.34015	7.07971	13.2629	3.99837	5.56757	1.69349	6.54494	4.79336	1.96463
ALDH7A1	40.9849	15.6295	19.5573	13.8474	27.0608	23.5772	37.5269	21.5875	26.4474	40.6037	52.249	7.07346	29.8063	23.9576	31.2984	7.51527	26.5407	23.2696	34.7072	33.1645	37.0988	21.5873	28.716	19.6485	59.9622	30.0464	22.9974	29.6853	49.3513	37.4053	32.8183	26.5337	20.6566	46.1033	33.2336	30.303	37.0626	36.7152	24.1793	31.59	24.3445	27.2407	63.2604	23.9572	17.1188	20.843	30.2521	20.8231	25.4401
ALDH8A1	1.50214	0.223763	0.540682	0.351681	0.635326	0.767572	1.47679	0.182755	0.503583	0.131239	1.15329	0.273205	0.31399	0.496798	0.989772	1.02238	0.380697	0.209538	0.797498	0.808184	0.738112	0.919879	0.376323	2.4694	0.156001	0.248817	1.02639	0.144841	0.0799919	0.109655	3.39962	0.658477	0.287782	0.771947	0.703324	1.86206	0.57147	0.821747	1.67742	0.98508	0.113575	1.12234	0.663134	0.446291	0.789682	0.638531	3.47982	10.5217	1.35257
ALDH9A1	33.6589	17.4841	27.9595	16.0038	29.9303	32.647	26.443	28.4535	44.711	23.4253	50.8664	5.2135	36.3784	19.9019	36.955	16.663	32.1398	29.6208	31.7187	32.3672	27.2568	25.206	30.1393	18.3451	26.979	27.0359	28.1361	26.9623	36.3558	19.7536	45.8662	26.9388	28.202	30.2216	30.831	40.5894	30.9863	49.9484	39.3354	32.6108	23.7306	30.5318	56.1203	30.7336	42.9689	6.47008	17.0029	40.5452	23.7948
ALDOA	1001.57	1066.11	979.278	700.472	567.722	690.03	591.558	957.906	783.433	714.657	936.652	561.912	760.224	589.106	459.607	341.025	486.853	922.594	373.698	1269.59	1317.8	401.891	685.213	526.007	925.01	473.338	601.32	440.416	1318.13	968.773	786.429	685.746	289.774	934.548	675.581	740.987	723.813	655.333	797.144	766.321	396.658	724.157	909.413	728.284	573.325	1177.76	1238.19	1029.69	757.739
ALDOB	0.343736	5.46425	6.6854	22.3324	7.14624	26.4974	1.42301	4.38649	23.1653	2.86817	4.76102	0.638309	10.8113	4.15475	0.0940104	0.595547	1.86249	3.24862	7.66916	2.02245	1.00228	1.48547	1.9286	0.468251	1.22952	12.0592	0.847501	21.4697	2.69231	4.86741	0.140006	3.99775	0.094965	9.09456	11.4597	0.134468	14.3292	14.2032	0.281934	19.2819	8.92171	0.215628	3.15375	2.52189	47.7089	0.748113	12.9314	0.180712	0.458545
ALDOC	5.79161	32.357	49.7875	29.0236	13.4103	19.3374	7.10565	13.3088	13.2298	22.8622	33.676	4.82271	5.26995	6.35373	10.9461	6.87593	5.66582	15.3421	8.2601	8.67784	10.3848	8.48826	8.48361	7.77882	45.1019	6.115	3.11913	14.8889	30.9474	7.50843	4.54416	23.7067	7.18692	16.4648	17.4659	7.81769	22.9629	7.43127	3.66537	10.7105	2.99734	4.61473	28.8097	15.1396	18.036	13.1532	0	4.54866	20.3469
ALG1	21.6771	7.55783	8.83326	7.30651	11.302	14.6957	11.5446	16.1266	28.792	21.6974	27.6923	2.87184	18.4494	11.3556	12.4438	6.81327	14.3262	16.0634	20.5112	18.0165	11.5535	8.98256	24.2174	16.7896	32.607	18.18	9.85857	13.1609	33.9427	10.1061	5.22953	26.7514	8.31521	19.6033	14.0359	5.13765	22.7916	18.7235	5.87879	17.1763	8.48264	7.59544	27.1104	16.439	44.4643	9.04303	4.13194	6.92075	18.9858
ALG10	0.858274	0.330704	1.12883	0.509871	3.50934	1.52396	4.14067	0.68052	3.75714	1.40557	5.22564	0.0254369	0.917367	0.271052	1.5125	1.06917	1.15589	0.743703	3.75645	0.499277	1.20997	1.20784	2.20874	0.79914	4.84286	1.78829	0.748231	3.46069	6.20148	2.14929	0.75935	1.24553	1.32897	1.00822	0.994055	0.741104	2.70855	1.43423	1.06632	2.39789	0.493232	1.14144	4.27383	3.83125	1.86032	0.234034	4.38486	0.229792	1.21164
ALG10B	0.816803	0.607141	0.805563	0.580557	1.24645	1.44053	3.17839	0.501776	1.38126	1.01347	1.62268	0.264198	0.775182	0.879497	2.07006	1.49302	0.769865	0.701031	4.57383	0.532333	1.82315	1.68658	1.83305	1.07119	1.67652	0.47772	0.859858	1.4601	1.91175	2.10698	1.37637	0.883363	2.73166	0.54927	1.10268	1.34474	1.29011	1.13348	1.8375	0.923519	0.795131	2.04069	1.47928	0.95017	2.31398	0.855062	2.32884	0.995675	1.28947
ALG11	6.03182	3.2187	8.79737	7.18373	11.9738	11.4447	12.099	4.36087	21.2517	4.89786	13.4903	2.82171	8.97598	4.25447	8.67527	10.3803	8.19492	4.12184	29.048	4.74381	9.02239	8.93229	15.671	6.46637	13.0168	6.78974	5.39124	13.2046	19.5102	6.16703	11.87	11.0884	12.1132	7.11521	15.759	9.08435	17.9255	14.0301	5.46623	16.885	4.95404	6.24486	14.8664	14.9349	28.5956	5.06649	6.17302	2.96405	19.5424
ALG12	27.3636	7.46662	7.27301	6.03768	9.40483	8.8153	9.18178	8.98662	9.07815	9.9121	9.83897	4.40589	10.435	7.68039	9.07736	5.75356	10.1218	7.86944	8.71449	37.1628	9.57902	6.02297	10.1548	8.25915	21.2372	14.8809	8.05759	8.71046	17.0945	7.61805	6.90488	25.4589	10.5124	10.738	6.4734	6.5025	6.04218	8.07996	7.86353	13.313	5.29625	11.5555	11.8232	7.41419	11.2624	4.83622	0.575985	7.74065	14.4026
ALG13	17.8474	19.8646	23.3178	25.1559	21.1506	34.382	48.0269	22.9315	35.4732	20.4064	33.2532	9.98205	20.4555	20.7173	30.8458	20.2881	29.7373	28.2284	30.6847	18.0803	46.4346	24.9347	39.3942	23.4816	47.3282	23.1875	14.114	15.4684	53.2466	20.7232	23.5575	21.5594	22.4753	11.6411	37.4103	25.1159	29.5738	32.6842	30.2297	26.9425	29.115	23.3448	17.235	32.6694	41.1663	22.2305	9.74773	15.2953	19.9206
ALG14	5.76019	3.74954	10.4504	1.49156	3.04606	5.93772	2.34322	3.70661	7.8588	3.40927	9.97454	0.470725	3.00585	4.07987	6.43122	2.79668	9.57361	6.38818	5.93697	4.37268	7.10033	4.799	11.2318	2.53115	60.444	6.77089	5.05299	3.69565	4.63944	6.18538	13.8463	6.66444	4.82298	5.97422	3.09261	0.769246	3.42705	4.69879	1.19029	7.38448	2.01785	3.81271	7.54073	6.96281	10.3486	4.42976	9.46507	1.4276	4.64624
ALG1L	0.175689	0	0	0	0.79456	0	0	0.674152	0.563559	0	0	0	0.0786078	0.140979	2.48089	0.263121	0	0.42075	1.13107	0.191494	0	0.448085	0.317709	0	0	0	0.204519	0	0	0	1.01393	0	0.387861	0.302636	0	1.30937	0	0.0964103	0.80336	0	0.165496	2.99124	0	0	0.217479	0.522161	15.3843	1.27611	0.170759
ALG1L13P	0.668948	0	0	0.270263	0.355859	0.396021	0.431332	0	0.317825	0	0.523258	0	0.343203	0.270719	0.213858	0.237009	0.868665	0.359356	0.510417	0.827376	0.0646119	0.340698	0	0	0.240752	0	0.198246	0.119829	0.32788	0.0337084	0.156945	0.473451	0.131903	0.0961082	0.127851	0.433786	0.143246	0.0787826	0.068464	0.0845744	0.425191	0	0.463255	0.286861	0	0.251584	0	0	0.310317
ALG1L2	1.73254	2.16477	2.18368	0.671265	0.630916	2.185	1.72795	0.193202	0.426663	1.472	3.18246	0.185887	1.1303	0.898462	4.4201	0.367657	2.42893	2.22433	1.59655	0.115454	0.935393	0.634496	0.852265	1.58073	4.14605	0.357481	0.272423	0.124143	1.63095	0	1.61974	1.41426	1.22872	0.198237	1.72238	1.87738	2.67787	0.979387	0.850671	0.700454	0.773434	1.53381	1.27769	0.148405	0.595476	0.728043	0	1.8966	1.28519
ALG2	13.0456	8.98401	10.5749	12.2616	12.0417	22.153	22.567	11.5899	27.2189	18.4291	40.2623	7.13455	16.693	13.0688	13.4761	11.9839	13.7625	13.5738	28.4161	13.8342	29.4696	14.8867	24.3869	18.4846	18.9496	13.6537	17.2377	16.5027	26.2474	24.7472	11.1678	20.936	12.7142	9.72222	15.8972	11.6292	10.0216	15.7583	7.57424	19.5776	8.74917	11.3037	30.345	15.8955	19.1041	12.4364	5.71599	8.13357	12.1837
ALG3	40.703	13.9958	8.98049	18.3832	20.3804	35.5103	49.0072	22.199	47.4384	52.7808	50.3567	8.04535	24.1437	19.6236	12.4608	13.1033	19.809	20.3901	29.9388	38.194	36.0183	14.1921	58.446	26.3524	56.4976	25.3117	26.8758	53.0196	55.3333	39.6734	14.0841	41.5024	12.6833	32.079	17.4716	11.0755	29.6934	18.3837	13.3383	67.5902	23.8702	15.8443	46.3603	31.4349	32.4977	21.5703	2.0661	16.374	45.0245
ALG5	27.034	24.3626	23.44	42.9731	22.0038	54.8319	32.9741	27.5382	82.5877	41.4822	59.6764	10.4572	33.6078	23.6001	21.8235	23.1179	28.9906	40.7494	59.787	20.0516	30.3813	29.5458	53.549	26.8766	47.7471	34.0328	50.6187	40.3385	67.9012	35.5343	21.0111	40.3622	27.938	59.1637	37.2374	16.7979	55.3694	42.2294	22.9554	34.5161	29.4597	25.7176	55.6373	59.394	157.526	26.5558	14.2689	23.4349	60.7237
ALG6	5.73924	3.23812	4.84405	4.32824	6.16268	10.9021	15.4894	3.76816	9.7437	7.83415	13.5308	3.35914	6.21639	5.14793	9.12977	4.38211	7.27887	8.31442	5.736	5.51237	11.2303	5.5761	10.6692	6.85626	8.91804	4.38028	3.75989	8.99678	5.39174	6.35892	3.81336	5.47531	4.07392	4.679	8.56231	4.35871	6.4469	8.90794	4.32544	8.12599	5.595	6.96866	13.385	6.82638	8.51824	6.74054	0.466096	4.40165	6.34067
ALG8	20.409	16.6943	9.85601	12.5673	14.9474	26.8259	28.5395	10.8389	23.5512	27.7697	40.2155	6.91013	20.0053	22.0932	14.9668	8.63442	12.7674	21.0147	27.1166	21.6434	15.5112	13.2328	20.181	15.8865	30.8397	12.7269	40.1007	21.0283	13.6608	23.4378	15.041	18.4934	9.57414	32.0862	18.1352	13.3428	27.0936	24.1192	11.7226	21.8043	11.4887	11.7301	37.5243	20.2772	27.3813	42.6245	10.2362	16.5549	19.2417
ALG9	15.5823	15.5514	10.7685	8.51556	12.0751	11.5337	15.6344	8.6367	7.47557	7.07316	14.2441	4.95225	13.0682	18.7055	17.1383	11.1442	9.40939	16.1203	12.1927	16.6284	12.0527	18.2213	13.7741	13.0748	15.1764	8.91132	24.5823	13.0514	11.9629	18.0668	15.2579	8.68752	16.3892	19.0781	9.74692	27.8566	14.789	15.0597	29.6296	10.5837	8.5855	15.716	15.8464	14.377	9.22667	31.3004	34.166	13.4504	9.18359
ALKAL1	1.40318	0.1236	0.453801	1.01388	1.42619	3.09647	1.42736	0.0690943	6.66361	1.92665	1.62683	0	1.03501	23.4732	0.324225	4.01497	1.06793	1.14105	7.26064	0.685202	11.4704	3.90505	48.5091	0.434322	3.54719	2.15466	2.88506	1.27126	4.64269	0.787856	0.544846	4.41631	6.03481	6.48324	1.61552	1.38934	4.57777	2.05402	0.160914	2.18418	1.52672	0	2.82402	1.75629	3.11751	1.67847	7.7196	0.239411	16.5316
ALKAL2	8.82313	2.49425	2.87153	3.67249	2.56962	2.05318	0.524905	2.54427	2.39735	1.16687	0	0.354658	0.875356	1.7732	3.30621	0.329316	6.36642	7.36754	1.56169	2.67293	0.216671	0.925715	3.78458	0.911789	1.41064	2.7392	1.41715	0.775227	1.01735	0.144096	0.287427	4.04959	2.10538	2.40604	0.251306	3.90076	0.422718	5.84011	3.90575	1.50279	5.28853	0.251628	1.40562	3.3942	0.684446	2.53372	0	0.282515	0.905094
ALKBH1	4.42694	4.1785	3.18389	2.578	3.98725	3.93038	8.57599	3.30467	3.75342	5.0428	6.17651	1.27315	2.16843	5.04719	6.01343	4.00121	2.51233	3.14532	6.87632	3.60544	5.80461	5.3917	4.42417	3.47126	6.21774	4.40295	3.9152	3.90095	3.78569	9.3946	7.62835	2.80455	3.54651	3.23884	3.60933	4.92018	3.15008	4.10448	5.93863	2.39842	0.795917	7.49795	4.54739	3.67733	5.68082	4.40271	3.23112	7.26792	3.32568
ALKBH2	16.75	4.96947	3.54612	7.37379	18.1504	10.8441	20.8484	5.15127	13.7188	16.6464	17.6287	3.42036	7.29262	11.0214	13.3802	7.2232	8.53009	8.87036	27.5826	19.5246	16.0561	8.51289	18.1254	9.24788	25.4585	14.6926	16.4496	17.1082	18.6138	43.3798	16.4939	12.8335	11.8882	12.0988	4.81852	11.896	6.71345	6.62054	13.4761	25.3185	11.0355	20.2506	18.3255	15.1525	10.9081	22.6384	31.5051	20.4656	23.0092
ALKBH3	13.8346	8.95184	15.0121	8.01291	15.1652	9.90521	20.9465	12.1306	21.9911	13.7423	9.23592	6.16815	16.1174	24.9564	14.2402	8.94295	12.8666	17.1241	20.8498	6.40554	8.98511	17.2049	27.9423	11.9316	15.0246	13.3255	11.1284	11.4559	30.1701	18.2658	17.2674	13.175	12.6762	10.1897	12.5927	12.3563	13.7773	11.0726	21.5999	14.3409	8.95642	17.8744	8.33199	10.5101	16.4401	14.0119	18.6305	16.0662	15.4299
ALKBH4	15.4743	3.06114	2.90231	2.44106	5.36204	5.23798	6.60812	4.5788	5.34292	6.73714	5.82567	1.92566	5.01341	4.93249	5.13769	2.8583	2.26261	6.43992	9.0259	22.723	5.45019	3.40906	5.34308	5.30135	8.82941	6.4598	5.32443	5.68852	5.45313	8.59475	3.7888	15.5905	4.76202	4.60441	2.8489	3.13204	4.82067	3.28071	5.83673	9.70493	1.95974	8.63734	7.18115	4.8257	8.28083	4.75043	1.67567	5.23202	12.4042
ALKBH5	30.2115	16.1706	23.6901	25.5408	35.8567	27.4332	31.6025	29.907	35.04	17.2349	40.7215	7.93445	27.6888	25.7525	47.3605	24.282	27.4236	30.8003	29.5214	27.5381	34.2515	32.9615	24.7164	22.7	21.5577	24.136	21.8816	25.197	34.3382	33.5358	48.4115	31.5393	37.04	17.8679	22.2382	45.5333	15.8463	24.802	48.9957	19.0146	9.20565	48.3697	38.8808	25.1873	12.6045	9.75113	11.6965	54.4574	21.3977
ALKBH6	25.7075	18.4945	15.065	12.7935	17.427	17.2731	13.9913	7.92186	24.0863	16.4307	12.7896	8.17907	17.886	29.2156	18.1237	10.878	20.7255	12.7373	18.9677	36.9183	19.5504	14.6858	14.963	23.4981	15.8787	13.7887	24.7235	14.0176	14.5162	12.7245	19.5471	24.0664	13.7488	14.2797	15.0445	17.5963	25.5201	16.1168	23.9959	17.4676	10.4877	30.3715	9.35344	8.9931	16.1049	17.3309	129.603	29.5094	22.8782
ALKBH7	171.066	88.5565	87.9603	58.4894	83.1596	85.5929	49.6372	90.2029	60.1443	105.41	55.3378	40.5351	95.5945	70.7969	66.4946	37.3223	62.7837	145.231	103.851	157.615	48.7283	49.6493	80.0658	56.0142	70.57	95.8721	35.5549	64.1553	98.1757	72.3198	115.404	122.911	71.7225	104.623	84.2727	89.7526	75.0078	124.692	103.433	119.053	53.1854	103.551	71.1055	64.6291	67.8731	24.501	341.015	119.607	119.908
ALKBH8	1.98231	0.716831	1.26575	0.70985	2.71045	2.6477	3.18693	0.855503	1.88192	1.30935	2.78442	0.473194	1.7718	1.70657	3.80054	1.78557	2.25059	0.909907	4.98704	1.00501	1.9749	2.97723	3.50554	2.05758	3.36929	1.6238	1.86431	1.67171	1.754	1.19234	2.85466	1.56029	4.09569	0.959944	1.56949	2.70223	2.13632	2.01144	3.14546	2.59918	1.04316	4.51224	4.03543	3.08058	2.23263	0.91717	2.60874	2.57624	1.00982
ALMS1	5.98161	3.37246	4.14693	1.94624	4.20367	4.16833	4.58824	2.08081	3.0005	3.98438	3.27928	1.86895	2.91655	4.72634	7.75929	2.05142	2.121	5.0323	3.104	3.95796	6.41793	4.20981	6.49613	3.64408	7.12489	3.08868	5.53442	4.94939	4.2932	5.22512	5.67095	4.65324	3.32822	3.19189	4.57353	4.20874	2.94278	3.63028	7.23854	2.91884	4.68297	14.2161	4.59774	2.92909	2.66676	1.54425	0.257963	7.91919	3.87573
ALOX12	2.25697	1.35128	2.10138	2.29671	2.49633	1.30279	2.84762	0.51422	0.755715	1.32064	1.01649	0.410698	1.14108	3.09973	2.00161	4.42591	1.39076	0.983869	3.23374	2.67173	1.96897	1.79001	2.31398	1.68948	1.05977	1.99431	3.91909	7.84022	0.752601	0.428567	2.41465	3.26107	2.16731	0.762367	2.1391	2.97688	1.68788	1.5653	1.41238	1.94972	0.680872	4.68624	0.801859	1.33222	0.708227	0.524749	0.536902	2.61638	2.29063
ALOX12B	4.33498	0.224919	0.622303	0.227328	0.0811672	0.1694	0.327865	0.24895	0.275851	4.66194e-05	6.56586	0.355455	2.42479	0.338808	1.05314	0.0946396	1.90069	1.25944	6.11025	1.78723	0.20932	0.159122	0.578318	0.811241	1.33784	1.39984	1.22715	0.0946717	0.93441	0.484586	0	5.36579	0.524068	0.119547	1.36999	1.66969e-05	1.76765	2.68388	1.78355e-05	0.393626	0.265651	0	3.51758	1.06472	0.595385	0.504522	0	0.322121	6.31889e-05
ALOX15	0.362016	0	0.037211	0	0.0466138	0.28652	0.946917	1.39852	1.29035	1.98805	0.146897	0	0.0275486	0	0.0997062	1.18918	0.112455	0.36239	0.888764	0	0.503556	1.38233	1.67982	0.136172	0.167361	3.78382	0.199436	0.790372	1.2293	0.164953	0	3.71711	0.432556	0.661627	0.365813	0.0248761	2.40875	0.187938	0.0182358	0.933882	0.0618484	0	0.501497	0.183606	1.33308	0.0984595	0.223814	0	5.3303
ALOX15B	0.184345	2.95002	4.47823	0.678856	2.17926	0.23168	0.825544	0.734663	0.504023	0.0417207	52.8983	0	0.0296958	0	0.0841194	0.0532534	0.0515536	0	1.06227	0.217792	0.406949	0	0.11264	0.286884	0.744036	3.29775	0.402183	1.09732	0.600583	0.107002	1.04796	1.04238	0.21512	0	0	0.271168	0	0.0818699	0	0.245102	0	0.731084	43.0979	1.1622	0.143037	0	0.748035	0.0815376	0
ALOX5	13.2123	1.04713	3.7449	31.0441	8.8585	2.74345	16.0391	7.55082	3.36104	4.27265	12.6108	2.98742	0.723809	7.7344	2.2888	33.6386	12.2174	5.99595	22.7939	19.9978	26.0067	5.8468	7.26352	17.2075	3.016	7.35059	5.64358	18.1044	5.17475	1.12687	1.60022	24.1635	16.013	1.4203	0.0549899	5.71134	0.112404	2.00776	0.533934	25.4498	1.09852	1.1662	8.62892	5.74515	9.81522	0.115337	0.252894	1.73533	14.7895
ALOX5AP	5.89475	1.12237	5.81169	107.118	16.8707	10.2516	40.1204	16.4107	19.5349	14.8135	34.8156	2.42056	4.13289	5.41296	10.5672	256.292	11.1437	11.5058	27.5907	4.64146	30.2019	28.9463	20.6015	19.5334	15.7487	39.5043	10.4944	26.8901	22.1399	38.0496	2.468	22.8895	44.5755	3.11298	1.83676	13.4182	1.99629	6.10372	8.16897	13.5827	4.17244	5.75168	26.6999	26.3665	3.41808	1.5024	5.46046	5.07899	13.6739
ALPG	0.607224	1.36827	0.519475	0.173462	0.292526	0.343638	0.0869729	0.272893	3.89925	0.171871	4.45711	0.051453	0.373105	0.240376	0	0	0.425234	0.639147	0	3.49008	0.0192194	0	1.22648	0	0.0243742	0.221766	0.0429573	1.24197	0.277697	0.209733	0	0.269831	0	0.076665	0.433064	0	0.903712	0.780137	0	0	0.138894	0	3.93869	0.0420662	23.0972	0.349457	0	0	0.285869
ALPI	5.72807	13.392	29.9977	0.433875	0.103439	3.57792	0	4.44371	0.99595	0.899298	0.288732	4.15766	6.86343	1.86484	0.096863	0.0374006	1.79452	6.64629	0.0625729	10.8217	1.31503	0	0.195576	1.78994	0.133774	0.726801	0.371773	0.228754	0.765638	0.301987	0	3.24278	0	5.55746	9.64935	0	6.58597	9.27899	0	0.470534	0.323537	0.0296823	0.102644	0.859387	0.466039	0.0569764	0	0	0.418201
ALPK1	12.2014	7.39043	7.81473	6.61945	11.9657	11.8029	30.1553	3.94084	6.60731	5.26258	16.0269	3.89017	7.4033	9.4441	17.2943	13.5005	12.9841	4.8114	12.0393	4.60246	11.1801	14.3396	8.74931	9.38033	9.36348	6.11458	8.30441	7.35412	6.12036	8.78546	4.52107	9.58943	8.62048	3.42309	10.5963	19.3786	10.3318	9.29632	5.88593	8.98893	5.52822	6.94126	11.4607	8.84844	10.8448	7.08114	45.1695	5.65002	8.67858
ALPK2	0.197476	0.15727	0.226832	0.29919	0.605047	0.569714	4.11854	0.24241	0.500142	0.210836	1.37652	0.167762	0.0783802	1.14017	1.14795	3.09832	2.59967	0.214253	0.74175	0.380736	4.25748	4.68223	1.38389	2.20193	0.800184	0.804595	0.833207	0.542152	0.262948	0.270819	0.814432	1.11092	1.05313	0.0385935	0.0481304	2.63775	0.0059269	0.145591	0.109247	0.173429	0.21931	0.389226	2.71386	1.13975	0.228872	0.113926	0	0.465828	2.32244
ALPK3	2.17364	0.932369	1.47159	1.53738	5.64926	0.551168	2.81154	1.45992	0.33198	0.291283	0.468276	0.31466	0.17061	2.21048	3.4655	2.6737	3.60332	0.183652	1.38459	0.762627	9.38091	2.08853	2.62797	0.52596	2.91262	1.13857	2.60199	0.457561	3.28252	0.436187	7.40424	7.39866	4.5091	0.0748528	0.923644	9.14719	0.636331	0.67991	1.59092	21.9229	1.76238	1.7084	0.498502	0.813263	0.571659	7.56671	0.479512	2.09604	1.47494
ALPL	6.79758	0.626498	0.401709	6.97269	12.3499	1.65597	1.74003	4.77865	4.68661	1.33987	4.19945	0.795545	0.125576	3.79184	11.6921	25.7278	11.3662	2.60172	0.730794	12.8845	3.21546	5.11332	3.37328	17.4574	4.6948	4.69076	4.27247	3.48214	2.25944	5.36512	4.03022	8.73962	7.86617	0.749105	0.151047	7.65631	0.324294	0.750165	1.32183	12.8595	0.92891	0.826384	5.64507	3.35463	1.52819	0.728509	1.34996	1.80568	6.68641
ALPP	0.0968498	0.0762646	0.129916	0.0232955	0.11543	0.533136	0.0389174	0	0.739055	0.041642	0.665989	0	0.100452	0	0	0.0473066	0.0158875	0	0.0561221	0.252747	0.0172077	0.0588442	0.279267	0.0860529	0.0436627	0.0610887	0	0.747056	0.03312	0	0.0876734	0.109763	0.0171693	0.027501	0.0167688	0.0241104	0.0859231	0.0420411	0.0176721	0.0218441	2.24221	3.1441	0.418805	0.0753064	4.95246	0.0408215	0.838739	0.0521608	0
ALS2	2.36918	2.5893	2.23683	2.82816	6.08207	5.04646	9.084	1.47335	3.64927	1.93893	6.40463	0.976805	2.72504	3.88444	6.89771	3.31356	4.10021	2.19118	5.39185	1.97764	7.17734	5.54831	5.6484	3.0681	6.33431	3.18874	4.87955	4.52431	4.44276	5.92426	6.53113	4.18419	6.00109	1.87611	4.05532	7.89448	5.22508	3.36551	6.43272	2.87582	3.26564	5.23252	6.4571	6.52019	8.11555	2.60975	3.76101	4.61476	4.25206
ALS2CL	33.0611	33.9968	33.4503	12.7395	11.8518	21.4863	3.05482	7.16579	11.2077	7.62452	7.4729	24.23	23.9758	30.3151	14.4824	1.33205	27.844	8.14331	26.0858	65.2057	11.2814	3.38675	8.42668	13.2244	6.02266	11.4809	14.7267	5.20052	2.58458	5.12643	3.26341	29.2107	6.60558	15.4013	17.1429	4.85364	20.0415	19.0268	3.35223	18.4904	15.3168	2.91316	7.05684	7.71615	7.72255	15.334	1.56727	4.48078	25.3343
ALX1	0	0	0	0	0	0	0	0	10.8876	0.486158	0.428182	0	0	0.220805	0.088987	0.0365143	0	0	0.346148	0	0	0	0	0	0.0503282	0	0	0	0	0	0.0502574	0	0	0	0.151251	0.335172	0.243617	0	0	0	0.0964029	0	0	0.0437196	0.549922	0.0628175	0	0	0.558915
ALX3	2.54586	1.14863	1.14496	1.1966	2.62812	1.11661	2.00072	0.642224	1.76391	1.10999	2.64168	0.473461	1.98598	1.79349	3.40273	1.1003	1.74553	1.34382	4.83486	3.88946	6.10201	1.78658	2.36331	1.59098	2.52255	0.755663	1.74231	3.98808	1.07528	0.769032	1.94755	3.48062	2.05919	1.68158	1.33539	3.22717	2.00656	1.23796	1.96991	2.8201	2.22383	2.03335	1.59181	1.9237	4.11053	0.90572	0	2.98869	3.42519
ALYREF	132.234	24.7548	28.282	82.8575	57.401	86.718	104.231	51.5521	74.1947	129.151	120.402	19.0386	53.4756	76.5701	44.5018	35.8023	75.9804	82.9949	68.0019	126.291	86.9844	39.6704	114.772	65.8503	232.881	55.4411	162.046	131.984	153.181	206.573	42.2239	111.008	37.4083	87.865	57.5257	44.9597	123.974	56.9319	47.6045	77.3988	69.3615	47.3607	128.009	78.0314	134.089	43.5271	70.181	41.6422	162.377
AMACR	5.55471	17.6059	62.9404	8.07159	12.9482	35.0392	13.2011	21.8087	15.0747	46.4503	9.79846	2.96588	17.0478	6.28789	11.5697	5.90397	11.1445	15.8811	36.971	8.98249	56.4932	11.9765	58.2186	6.55392	50.6393	11.1736	13.3949	19.6767	42.8486	11.9792	4.65127	8.94501	7.76353	44.4409	82.7645	7.02892	136.138	27.8295	6.63641	29.5138	21.5417	9.6738	11.0205	30.5967	28.2993	17.4773	1.69622	5.67003	39.2258
AMBP	0.602647	0.217333	0.0887922	0.37881	0.0419082	0.1728	0.0443805	0.424921	0.251899	0.278943	0.747264	0	0.289932	0.32183	0.415931	0	0.196193	0.0471303	13.8687	0.275436	0.367547	0	0.231782	0.0777462	0	0.298468	0.348235	0.502084	1.26998	0.262146	0	0.429299	0.0536885	0.769726	0.423592	0	2.0521	0.288141	0.478931	3.10845	1.4128	0	1.39106	1.25502	6.59188	0.335707	0	0	0.984031
AMBRA1	13.9043	4.00312	10.8399	4.2202	12.2616	5.24818	10.3544	6.24017	7.21682	5.54381	5.26824	4.00598	6.23435	5.99668	8.3981	7.6029	6.52679	4.7952	13.916	20.4606	6.53943	5.88932	15.8658	6.24959	7.90499	5.3592	6.29894	8.3952	13.0855	6.52343	7.57719	22.4326	10.2382	7.0167	6.67047	10.0416	10.3492	5.51033	9.91722	18.3291	5.0009	8.16907	7.03048	5.98178	9.66883	3.46003	8.87545	5.33361	16.5498
AMD1	20.6002	9.44822	30.3915	18.8412	28.3159	36.2461	37.7467	19.0741	34.9978	22.841	42.4755	6.86971	22.0981	16.1026	28.4345	18.8177	25.4419	17.5816	26.0412	21.2869	35.7763	25.35	36.2314	15.2048	51.4764	16.9086	21.3286	54.3952	59.7017	34.3165	33.678	26.1861	20.5731	11.8491	25.3767	31.1129	25.2584	18.0888	32.6727	32.9303	10.8309	19.5204	34.0593	45.0298	45.1231	16.6003	25.2533	22.0935	23.9428
AMDHD1	4.0593	0.240554	0.847906	0.71221	0.666169	1.44495	1.57869	0.468035	1.10241	0.132272	0.947474	0.495123	0.256765	1.12879	1.15206	2.35469	1.4433	0.86063	3.70356	7.87603	1.29666	1.64114	0.82794	0.68739	0.556294	0.956981	1.46998	0.855349	1.536	0.860615	4.54116	6.23016	1.66661	1.33041	1.06219	3.99853	4.03981	0.0316126	1.52489	8.57743	0.528151	2.39523	1.98796	1.20825	2.33262	0.08617	1.01101	1.69617	4.43828
AMDHD2	36.1788	9.78749	13.6587	14.5242	24.1151	9.92937	20.8052	6.79661	11.2601	10.0636	13.0734	3.19704	8.19508	11.5193	19.2639	24.8966	12.8811	9.12411	31.6761	32.3688	25.2863	14.7109	17.3378	11.9273	12.4289	18.7783	10.7686	11.8865	14.5614	27.0689	16.7161	63.4205	29.2923	12.5195	6.67748	14.1137	9.44057	7.21406	16.3463	41.4923	14.2496	20.3496	18.0615	10.6747	7.54899	9.09485	9.79376	11.8447	34.7345
AMELX	0	0	0	0.263515	0	0	0.0916906	0	0	0.582772	0	0	0	0	0	0	0	0	0.776589	0	0	0	0.262462	0	0	0	1.43652	0.288374	1.3036	0	0.197084	0.27201	0	0	0	0.101928	0	0	0	0	0.452424	0	0	0	0	0	0	0	0.0751766
AMER1	0.786952	0.209835	0.384493	0.355798	1.07216	0.723147	3.92381	0.401464	1.24027	1.44978	1.49645	0.109073	0.568964	0.495957	2.06714	0.740998	0.544608	0.332217	2.15073	0.456002	1.72894	0.976942	1.8207	0.592489	4.68286	0.613439	1.37424	2.91649	3.50758	1.22825	1.98535	1.31811	1.4747	0.34445	0.696668	1.20696	1.29485	0.710857	0.782812	2.51632	1.05728	1.52916	1.5483	0.853788	1.35232	0.510299	0.142543	0.892978	1.15825
AMFR	26.6978	22.408	41.9443	16.0084	26.6137	31.8256	39.8366	26.4743	25.5452	22.0338	28.1162	12.3389	33.505	22.2849	33.2357	20	21.6114	28.0784	33.4452	27.5353	32.4067	33.4432	37.555	23.5947	31.8418	21.3395	19.7135	15.6347	30.819	17.2785	33.9956	30.6385	25.9893	28.3209	28.5806	34.6515	21.67	28.2386	33.5241	25.7449	14.5851	35.5316	30.2131	20.44	23.4757	12.0204	18.6693	36.2101	18.5135
AMH	0.551972	0.989193	0.300419	4.3229	0.899768	5.96503	5.9922	0	0.67601	7.83348	1.27621	0.0604766	0.267138	0.856084	0.291145	0.0825175	1.09506	0.871443	0.431116	7.89419	0.0874579	0.899615	0.736469	0.802618	0.636324	0.026651	2.56365	0.229189	0	1.59018	0.1901	3.13675	0.607986	0.299865	0	0.802568	0.0579645	0.351062	0.43323	3.97885	0	0.527424	0.633731	0	0	2.82871	3.97978	0.528057	3.68462
AMIGO1	0.42139	0.727341	1.5759	0.368739	2.4188	1.32142	0.62707	0.362932	1.02254	0.859774	0.538828	0.288533	1.38809	1.11142	3.95059	1.75542	0.448198	0.413488	1.46676	1.15992	0.573832	2.4738	1.00793	0.397757	1.68271	0.546255	0.846002	0.660433	1.6728	0.889548	5.45088	1.05574	2.40175	0.64535	0.718855	3.04206	1.02388	0.357812	2.88546	1.23652	0.452658	3.7777	0.563836	0.588522	1.21572	0.0978424	0.766784	3.88227	0.638194
AMIGO2	3.54466	0.324113	0.879447	2.37288	26.3526	7.0637	47.3126	2.15293	2.824	1.41103	5.39346	0.512831	0.358798	8.38935	25.4381	9.22678	5.48129	2.1304	16.0284	1.33926	25.3443	31.7321	15.1298	2.03423	5.12941	3.97434	2.75159	6.87866	3.41178	6.37749	80.3412	9.27894	17.2761	1.20859	0.765104	68.2343	1.61579	1.28665	160.291	1.88275	1.08964	29.9182	9.12492	11.0703	3.27369	8.54059	34.6918	43.0075	12.2152
AMIGO3	0.952932	0.210265	0.174998	1.13385	0.378731	0.0836006	0	0.621744	0.211668	0	0.393815	0.344766	0.29951	0	0.351667	0.313294	0.462097	0.0889007	0.896442	0.59365	0.595175	0.146713	0.302045	1.08877	7.21349e-06	0.30843	0.176231	0.101968	0.224578	0	0	0.864032	0.252965	0	0	0.68246	0.231735	0	0.161752	0.799745	0.205302	0	0	0.141151	0	1.82356e-09	0	0.541654	0.49538
AMMECR1	3.24234	2.83399	2.33732	3.83836	1.96395	5.75685	10.3466	2.40766	3.07028	4.88	9.35728	0.659139	4.41168	1.73171	2.89118	0.913372	2.8696	1.50325	3.50613	2.10869	4.84957	2.79032	4.74762	3.4346	9.55118	1.62896	3.53206	7.26411	10.7957	7.25038	1.85423	3.67699	2.37856	2.4485	3.98555	0.82827	4.92284	5.89859	0.666371	5.38966	4.85039	0.747491	7.24643	4.83843	9.09916	2.46771	4.01734	0.765836	4.06686
AMMECR1L	7.49777	3.27916	5.39204	4.40295	10.4181	8.71902	9.97414	4.0186	8.84563	7.56552	11.0021	3.52269	6.30945	6.91454	9.63402	5.1396	8.61416	5.94052	17.636	6.35326	12.9466	7.46916	12.0154	6.71217	17.5703	6.3096	5.52749	8.06296	13.7134	8.10732	13.9262	7.98502	8.58226	4.62149	6.63304	11.0849	7.94256	8.50297	8.55426	11.3325	5.8739	7.42059	10.3509	11.7852	10.174	5.41097	2.19063	5.49614	10.4916
AMN	588.284	183.558	245.833	52.124	9.63371	77.0703	0.379023	76.4824	52.5715	41.5675	49.4933	111.75	357.61	157.55	25.3531	0.840616	107.921	121.984	8.16342	356.418	44.7461	0.776856	20.7479	71.5209	21.7701	137.898	29.0494	83.9462	11.9398	150.532	0.463158	219.834	0.171926	89.8829	130.346	0.327239	99.7676	219.24	0	10.2737	25.4599	0.167768	41.6793	34.8657	66.0461	83.302	1.2619	0	43.6925
AMN1	7.5321	22.4204	23.0938	7.7741	10.2661	14.3268	13.4207	9.97598	5.65205	4.01729	17.459	19.4645	9.41282	5.94696	10.6708	10.1454	8.08821	19.7754	10.6051	4.37493	8.9018	9.16056	6.03467	6.95289	5.55784	6.43743	3.75687	7.97606	5.99264	7.8371	15.0108	5.89645	9.08558	16.7409	22.9844	12.3754	8.93896	30.0461	8.92996	5.75394	3.52485	14.8114	12.0581	11.8655	6.7847	4.11467	22.8365	7.4546	4.61328
AMOT	1.50416	0.485041	1.01276	3.9568	1.8701	3.25378	0.501085	1.07528	0.89991	2.17334	6.66144	0.328733	1.97537	1.00475	5.23459	0.679718	2.15226	1.33766	5.90429	0.885882	3.91182	2.18224	1.81818	1.43066	4.16453	1.18644	2.09069	11.7361	15.4104	5.05972	2.69351	4.1488	3.35655	1.70221	3.22822	3.95913	4.86685	2.80943	5.03827	5.54845	3.04033	2.84764	7.06247	5.75057	7.43025	1.21286	2.10358	3.62846	2.28539
AMOTL1	2.21275	0.395901	0.648246	1.17781	18.0358	1.13293	7.75952	1.28915	1.92875	0.750672	2.59052	0.25353	0.267639	6.83876	24.9969	10.7544	6.10243	1.05324	4.87915	1.61472	5.50286	19.8133	8.17067	1.97542	2.43528	2.28518	1.54056	2.14066	1.19922	0.890246	43.6542	3.24986	14.9524	0.391583	0.154557	45.7355	0.14759	0.65918	29.7932	0.627622	0.703102	28.7624	3.35858	2.92253	0.642603	0.375208	15.0944	22.4847	3.13022
AMOTL2	6.14533	2.57038	4.52491	4.39037	43.8764	6.12471	21.804	6.04591	7.89541	6.3754	6.95725	0.577394	2.53821	12.9161	25.9877	8.04483	7.46003	1.1781	49.8196	3.54623	11.103	11.5571	21.7036	3.7144	10.9032	6.58619	5.49528	14.8551	8.66779	8.34033	107.601	9.92009	54.7822	4.40599	4.02894	33.5757	10.1359	4.1201	34.9187	13.1219	4.569	31.6897	8.88034	4.278	4.89641	2.52455	7.56862	47.7147	17.6395
AMPD1	1.3804	3.63867	1.55884	2.07704	0.112461	0.8759	0.161007	2.13154	1.15625	0.370215	0	1.2825	0.0205259	0.961286	1.82638	0.774279	0.761876	2.7405	0.0685825	0.440097	0.078284	1.36653	0.118049	2.07624	0.0909544	2.10476	0.166698	0.515942	0.213244	0	0	0.924585	1.50221	1.20208	0.246798	0.234733	0.024039	0.747148	0.103383	0	0.230795	0	0.312734	0.613896	0.235307	0.0212137	0	0	0
AMPD2	48.0252	4.69345	2.14497	15.9198	22.0603	17.9632	35.9727	6.77152	14.739	8.37086	23.0293	2.27421	10.1555	13.2232	17.9633	23.8065	27.1769	6.19952	24.4738	37.5318	34.4893	14.8861	25.0363	21.4152	22.2444	16.2879	17.8684	9.55882	19.4607	16.5434	7.08492	61.7656	32.9453	7.65877	9.37241	15.5945	25.6118	8.77062	9.32424	70.5208	28.7577	6.5316	29.6052	19.0294	27.592	10.666	2.80845	6.8227	43.8803
AMPD3	6.04565	4.40764	6.17274	6.51805	4.8051	4.78151	10.3185	3.68201	7.09649	2.80721	6.62255	2.2905	3.97073	4.54541	7.05297	25.4472	9.93229	2.26377	10.0096	4.8496	29.209	5.97251	12.3444	9.40823	7.62807	7.74402	5.28195	5.93715	6.88022	2.54889	1.17783	10.0611	5.77154	2.14477	3.28044	8.13532	4.1846	3.70749	1.57659	5.96059	7.15062	2.02324	6.41366	10.4589	5.126	1.76958	5.2113	1.18154	8.60032
AMPH	0.440025	0.706168	0.261013	0.146676	1.96422	0.939088	2.02594	0.0112314	0.513261	0.498656	0.637587	0.0203176	0.0576049	1.51975	4.22187	0.818626	0.652955	0.843834	0.828333	0	1.22304	2.81336	3.41235	0.863612	1.75578	0.715597	0.645279	0.315186	0.256563	0.183093	1.1128	0.952448	2.25079	0.0872348	0.0558703	2.91067	0.0148324	0.22463	1.06343	0.151044	0.298485	0.901346	0.9048	1.13854	0.392125	0.0824075	0	1.5249	1.20219
AMT	21.5801	5.27844	3.81471	4.33797	8.07497	7.00866	2.78073	9.1398	9.51349	2.63567	0.327308	4.88489	17.295	20.3175	9.30258	2.30445	12.6709	14.0337	5.30042	19.6667	6.66379	7.65263	7.58371	9.89009	2.76964	13.8233	9.51501	4.77835	8.23037	0.373196	12.2742	20.4101	3.30687	14.1146	11.7889	12.1124	16.3921	15.6177	17.6084	2.45068	3.45984	13.6361	0.924283	2.50813	7.18434	2.96884	23.6838	15.1702	2.7059
AMY2A	0	0	0	0	0	0	0	0	0	0	0	0	0	0	0	0	0.138761	0	0.175412	0	0	0.754386	0	0	0	0	0	0	0	0	0	0	0	0	0	0.223638	0	0	0	0	0	0	0	0	0	0	0	0.728961	0
AMY2B	10.5039	7.69662	9.3744	4.19621	10.1513	15.4843	4.15996	0.889478	2.87092	4.4081	5.1336	5.6882	12.5701	10.7163	8.23132	3.9386	6.39629	4.82342	14.8293	4.59335	4.738	6.43629	8.20274	9.04934	1.96825	4.56766	3.04417	1.7985	0.115416	1.04138	12.972	6.86055	2.28285	2.67744	4.54997	12.7108	2.56309	5.62899	10.5071	1.9536	4.71281	18.0436	2.79706	1.12217	0.686362	5.9415	19.1655	13.9722	1.65105
AMZ1	0.101014	0.00855873	0.0329561	0.22998	0.0961357	0.0515391	0.386788	0	0.125795	0.0507141	0.168454	0.0218223	0	0.177318	0.358929	0.39201	0.041191	0.0851819	0.827036	0.159893	0.753521	0.12223	0.184991	0.210601	0.186092	0.0237365	0.180958	0.161198	0.109094	0.0416919	0.0418441	0.299025	0.27451	0.00668032	0.056139	0.421667	0.0171974	0.0251074	0.0862811	0.333053	0.117757	0.0916312	0.120878	0.122063	0.0796116	0.0198336	0.39573	0.203212	0.381079
AMZ2	21.7765	14.256	14.7823	27.2763	32.6182	28.0701	57.6744	16.2356	32.8439	42.8056	35.3943	7.58524	15.7268	26.515	35.4406	27.7267	17.0421	21.808	44.35	9.9595	30.2591	33.6478	25.2543	17.2509	43.1691	22.3175	29.3186	30.1081	39.232	33.7113	78.465	26.7682	37.6989	40.7581	19.8113	52.5212	38.4461	24.926	58.057	10.4546	22.3803	78.4859	33.4637	19.2863	24.3203	25.9982	78.6261	78.7829	19.9387
AMZ2P1	1.38565	0.171245	1.15056	0.58155	2.96301	1.89055	4.30313	2.4919	1.96369	1.38699	2.33964	0.492958	0.585586	3.14158	5.28293	1.70694	1.54409	1.3729	3.49809	1.13023	2.75913	3.85812	1.49502	0.636251	4.92998	2.40143	1.03901	1.12015	1.10344	0.102612	9.22	1.96751	7.25295	1.72501	0.694562	5.42257	1.31637	1.71395	5.21585	0.503769	0.92131	5.69784	5.0731	1.37507	1.42872	0.234803	0	5.76285	2.43962
ANAPC1	13.0039	4.22277	4.63652	8.56223	8.14751	14.3019	13.0238	4.17988	12.5266	10.308	27.2118	1.61637	6.22752	6.3065	11.579	8.29502	13.4673	3.97807	20.9423	6.19218	15.7388	11.599	18.8033	8.78224	32.7612	6.34445	17.2047	12.7775	29.7886	12.2364	9.24304	11.1587	8.64833	7.78283	12.0165	13.6227	19.5454	7.83942	6.54389	22.5201	10.3735	8.03397	20.3455	22.4123	19.7209	9.21309	13.2393	5.79347	17.7572
ANAPC10	6.9378	6.63539	8.263	9.23354	9.795	17.3339	25.7629	6.03603	13.148	16.7521	21.182	2.26189	5.40822	8.47235	14.1224	11.5248	11.6017	6.5953	16.922	4.34837	10.7539	17.8862	14.3847	7.07962	16.0202	6.22713	3.38296	10.1695	12.5029	13.0254	14.9178	5.55168	13.2932	6.73934	9.15088	11.5631	12.5372	12.7737	27.1803	11.9772	11.2	15.833	13.5542	14.6699	16.9549	8.08634	7.89314	23.3424	9.88633
ANAPC11	171.59	83.0796	98.6728	161.739	132.193	155.759	174.014	93.7752	123.444	254.668	156.643	36.7631	137.362	126.644	113.145	65.1327	91.2899	155.45	147.121	149.307	134.38	126.955	166.15	89.7379	233.968	130.106	148.669	185.615	213.34	286.627	152.728	248.111	146.395	192.246	106.882	140.04	198.071	125.444	168.557	117.806	111.556	194.039	186.42	113.974	194.843	90.9799	282.342	195.95	446.637
ANAPC13	25.8481	20.7735	27.5653	25.5965	31.6782	40.2761	58.9377	26.0721	55.2307	44.2335	48.1652	9.50049	32.8477	34.919	45.0436	28.353	30.0155	32.5909	63.7594	22.0182	23.8585	49.4196	67.9587	28.3309	23.3604	34.0269	30.366	28.2327	54.3347	35.7588	53.0412	39.6217	45.9086	35.5469	29.095	49.0452	32.9517	38.0588	51.6153	46.4119	24.0781	69.5045	52.905	36.457	47.8738	17.3968	64.9508	46.4605	34.851
ANAPC15	81.243	46.9179	45.9144	23.9999	41.9203	37.4225	32.5171	40.9378	47.0804	61.1017	28.0909	21.145	46.8067	50.2061	37.5804	19.6714	36.306	49.4178	22.8315	68.0682	20.7247	36.8819	64.742	32.7549	32.3046	33.0939	108.325	28.527	33.859	50.8913	93.707	45.5164	23.7088	69.4797	41.6121	55.4126	43.5785	65.3676	68.4753	61.9237	28.8445	83.0801	33.0384	40.4609	57.4657	34.1198	197.143	87.2485	47.2495
ANAPC16	38.2981	44.017	56.4085	39.6055	82.7143	61.5543	95.5618	51.2487	102.088	68.2757	76.4012	19.251	61.4647	60.5574	103.191	51.1056	55.2782	65.2665	82.9257	37.7402	56.875	89.7188	64.9519	54.9507	68.7389	70.3581	51.6039	50.886	84.1144	46.7951	182.723	38.432	92.1616	76.9955	68.4942	106.334	49.4016	75.8759	153.163	71.2251	41.2954	141.708	75.0808	59.1065	76.2536	55.4586	65.6374	167.596	52.2898
ANAPC1P3	10.8358	16.0998	7.51375	11.6821	4.56616	0	17.5796	4.00038	7.5524	3.74166	0	7.05282	0	8.60178	3.53214	0.0120473	4.96917	8.31522	5.72661	5.75145	21.4135	15.6798	0	14.3144	0	5.0245	13.94	4.65009	0.305385	32.942	4.3575	0	0	21.4216	24.5341	8.21811	23.7882	13.9623	16.0818	5.53891	5.16262	11.7797	1.20745	6.14885	7.15457	17.6068	41.2807	17.5506	2.93095
ANAPC1P4	0.442204	0.187017	0.188217	2.92157	0.68658	0.907007	11.4967	0.671459	2.26114	0.560563	1.54252	0.663788	0.157446	0.16583	2.68444	2.19658	0.549254	0.144352	1.23147	0.321604	5.83559	2.50607	6.8742	1.15091	3.14295	0.552791	1.59904	1.41483	1.84105	0.716038	0.603391	0.689775	3.37372	0.38304	0.298227	1.72557	0.758082	0.124447	0.587261	1.19518	1.91539	0.307326	1.83213	0.587833	1.1722	0.583556	0	0.06385	1.56496
ANAPC2	71.6896	19.2466	18.3898	16.2864	24.3017	20.1183	21.3067	11.2578	36.2297	15.547	19.425	18.85	26.6695	34.9808	30.4131	15.7331	27.8266	17.6562	34.2199	76.2582	27.5103	21.3079	22.9741	29.4712	15.1509	22.1806	29.2732	20.7564	16.4006	22.7503	23.726	70.9257	21.2739	16.9341	15.3324	26.7522	24.8615	14.8407	23.3201	61.7585	25.8901	29.7123	19.6593	16.0392	32.0576	29.4851	11.1297	22.817	35.6218
ANAPC4	11.7858	9.84086	12.6755	5.01801	11.8572	18.5742	29.7834	4.64919	16.653	8.82878	18.198	4.7317	11.7563	15.9679	16.4647	8.55099	11.1588	7.16244	21.4517	11.7868	17.3679	11.5232	19.8623	12.4139	15.7149	9.96989	11.7069	10.6306	9.49914	9.9483	18.998	13.4218	10.7135	8.1034	12.3321	18.1434	10.5946	12.9155	12.3411	15.3439	10.3991	20.3971	12.7806	16.0386	10.0794	13.2672	8.29094	13.6442	9.87042
ANAPC5	60.5576	39.8885	42.1274	29.9586	52.9767	61.5318	88.9937	37.8591	96.3802	65.5059	73.442	27.8959	46.3968	67.0444	57.9149	41.4783	51.1547	41.0107	90.9208	40.0956	81.4608	60.8936	88.1895	56.2231	65.3745	42.0395	78.7588	69.0784	59.9418	68.9496	55.2105	52.664	52.806	51.1557	36.9966	53.2026	47.6981	54.1018	44.8954	58.7257	50.1046	51.9114	58.0979	64.8449	65.1454	50.9919	51.552	47.9094	50.6213
ANAPC7	21.0816	13.7576	13.9803	10.5115	27.7277	24.7418	35.0832	10.7913	43.9928	27.2258	38.1676	15.5926	17.8945	28.8272	29.4043	16.5185	20.801	17.0912	33.7351	30.1261	42.5548	25.7947	40.034	30.1903	43.3108	16.2136	39.8623	38.459	31.9672	31.3288	28.8881	23.352	19.3169	23.4478	14.2464	23.2598	17.4545	14.4617	27.5302	39.4024	19.4669	31.7304	34.7975	25.6545	50.982	38.314	14.1573	25.0089	36.5001
ANG	47.0382	62.5716	63.2944	20.0656	20.1094	64.8087	7.00555	45.9773	225.781	21.9569	74.9453	19.3017	74.549	49.6517	29.3171	5.31559	53.9808	61.5057	41.6572	26.9681	18.6413	11.0085	18.0135	39.6604	15.2059	75.0313	11.3455	13.2943	29.2671	13.39	12.5461	46.3541	13.0474	41.4721	83.2206	12.7889	34.2343	109.475	12.03	12.3545	9.17753	16.5589	53.7068	18.8832	142.89	11.9693	3.98963	18.7925	16.1686
ANGEL1	6.39935	2.42707	1.73904	2.10576	9.17893	6.64253	10.5971	3.6124	10.3605	5.54155	9.40574	1.08157	6.01334	5.16412	8.07826	4.70697	7.2104	2.57959	25.6577	4.37758	11.6227	7.28136	10.6742	6.02945	18.6017	5.16878	7.82955	9.0072	7.0198	6.35784	6.62432	6.66971	8.03709	2.83155	5.32273	8.19774	8.27803	3.46604	5.41183	5.28061	3.9397	5.27807	8.23053	7.97865	14.5672	5.90173	5.49757	6.27207	8.3324
ANGEL2	12.2106	8.72236	7.46018	6.49537	16.3971	15.0587	22.856	5.15162	16.0412	9.51409	28.2081	3.91141	12.8216	10.1594	26.5679	11.4864	8.63386	4.32978	31.4161	7.51769	14.4147	16.2683	15.4293	6.71264	11.6274	7.58514	8.46306	14.4672	16.4483	8.17881	14.5893	14.0279	16.4138	5.51095	11.0877	15.7706	17.0886	10.6418	13.412	13.3683	13.4791	15.9565	24.4682	18.5986	14.6689	8.93347	6.57615	17.3353	17.28
ANGPT1	0.76542	0.370184	0.539605	0.624988	8.19598	0.993596	7.39687	0.798903	2.02975	0.438413	0.852406	0.0444715	0.0850564	2.39252	13.3627	2.75358	2.32971	0.726442	5.91689	0.22514	1.3307	9.51991	5.96333	1.59716	1.59948	2.27766	0.66251	1.18226	0.711317	0.436338	6.62606	1.07587	31.6082	0.232266	0.103033	7.37908	0.16124	0.688144	4.71294	0.215967	0.303669	9.10509	3.77788	2.38619	0.634225	0.171343	2.9939	4.7191	2.17374
ANGPT2	1.36103	0.759373	0.366062	4.27889	3.81783	1.95459	4.64702	1.44609	2.21515	1.5415	3.54528	0.0490313	0.187529	1.7026	6.45023	4.46193	5.68995	0.558023	5.04409	1.4324	10.2311	7.90029	19.9756	3.45964	10.9342	1.30032	5.73456	2.3182	5.71782	7.22111	0.919678	3.56709	19.2597	0.720913	0.256719	11.8994	0.908193	0.371464	1.38352	2.05634	3.0724	2.02173	2.36875	4.2859	2.6115	2.08102	3.85304	1.37262	7.28115
ANGPT4	0.0350792	0	0.0941433	0.0158889	0.660798	0.010606	0.208247	0.013751	0	0.0219776	0.0704205	0	0.0224516	0.0377905	0.166464	0.064551	0.0268629	0	0.0533804	0.0346989	0.0876098	0.0442179	0.0833836	0	0.0862656	0.0516313	0.057879	0.0341839	0.0279042	0	0.125804	0.0622242	1.54598	0.00778665	0.0183004	0.10996	0.0895566	0.0338602	0.0398377	0.0751124	0.0157241	0.109004	0.0577434	0.0382858	0.0567691	0.00802919	0.0154179	0	0.0360745
ANGPTL1	1.69932	0.762062	1.28621	0.92564	55.181	0.647664	5.20138	2.42125	1.54991	0.447106	0.250012	0.0174783	0.560571	3.51513	30.863	8.47776	4.52368	1.57567	1.53359	0.424856	0.455953	38.4021	0.209086	0.677079	0.376022	11.6179	0.141479	0.426928	0.0125673	0.0329489	61.1497	2.46443	42.2374	0.190666	0.15106	19.871	0.454824	1.33499	34.5298	0.0669203	0.322558	95.8262	0.407817	1.50486	0.103379	0.167028	4.04076	32.4535	0.0242824
ANGPTL2	10.1652	2.5406	1.80571	13.0443	51.9719	9.90624	99.5662	10.3885	13.1076	4.61162	6.92147	0.88502	0.208701	23.1555	44.537	46.7523	21.9014	4.38447	16.2029	11.1437	67.3572	51.2705	49.8167	21.5688	17.6538	11.7109	13.0244	17.3999	10.8759	14.4354	48.0626	27.7504	69.1294	2.42592	0.400697	81.0236	0.832732	2.89574	36.7346	2.5539	4.29234	21.425	18.7863	37.5982	5.90456	3.74318	11.8809	36.3683	29.6669
ANGPTL3	0.154971	0.0143277	0.0176766	0.0553244	0.216113	0.357267	0.836603	0	0.0998244	0.148762	0.145108	0.0589299	0.0702433	0.387379	0.38225	0.0618159	0.383705	0.648777	0.274706	0.241071	0.34435	0	0	0.0337353	0.0641905	0.229901	0.305493	0	0.0324535	0	0.0859355	0.468605	0.0871081	0.013475	0.367897	0.118144	0.895406	1.36804	0.0865881	0.244325	0.210484	0	0.0200302	0.131978	0	0.0266721	0	0.53425	0
ANGPTL4	2.52513	5.1923	6.14188	14.825	29.6071	2.89699	8.689	8.9463	3.04073	2.09695	7.68487	2.66331	0.850927	3.7951	19.1751	12.5777	16.6452	4.4384	2.11945	11.3324	25.3878	15.0585	11.868	2.65422	5.65528	6.20897	6.06873	3.21762	3.00628	9.50856	7.86214	6.2734	10.954	0.761009	0.855636	17.4186	1.31106	1.36406	31.2368	2.9387	6.41434	3.63188	4.29405	14.1727	2.00604	5.17237	26.3958	30.6036	15.3161
ANGPTL5	0	0	0	0	0.401443	0	0.138151	0.0577853	0.0201156	0	0	0	0	0.127316	0.0911283	0	0	0	0.0220941	0	0	0	0	0	0	0.0180589	0	0	0	0	0.0625745	0.0259759	0.426392	0	0	0.0285091	0.0611234	0	0.104562	0	0	0	0	0	0	0	0	0.09259	0
ANGPTL6	1.02336	0.798728	0	0.316982	0.107727	0.163208	1.16846	0.165827	0.153734	0.271768	0	0.594445	0.222546	0.861662	0.0465956	0.357562	0.388445	1.84134	0.733382	1.16378	0.722026	0.421292	0	0.973385	0.218365	0.134347	0.454295	0.553486	0.490562	0.248322	0.0829277	0.369596	0.0603634	0	0	0	0	0.223052	0	0	0	0.256032	0	0.232766	0.123212	0.10251	0	0	0.100908
ANGPTL7	1.20274	0.515184	0.123825	0.0895964	8.73738	0.123411	0.790963	0.82172	0.637863	0.0165508	0.0775011	0.0146229	0	2.05098	12.4345	0.300076	2.49464	0.675357	0	1.22479	0.362648	3.86096	0.307195	0.109102	0.083013	0.716985	0	0.0579603	0	0	7.5759	0.474036	10.9149	0	0	5.6508	0	0.440672	7.41153	0.0554959	0	7.05933	0.433177	0.536151	0	0.0517542	6.23185	4.17464	0.162472
ANGPTL8	3.73031	0.548759	0.708514	0	0.713079	0.0704748	0.310401	0.370819	0.536944	0.192586	0.873114	0.119609	0.643293	0.633729	1.50243	0.0635672	0.212287	0.311603	1.63966	1.19108	1.93003	0.900237	0.0867435	0.333656	0.522409	0.151751	0.753109	0	0.2509	0	0.824655	4.28671	1.23169	0.165452	0	1.16767	0.863855	0.29898	0.781571	2.90115	1.26791	0.824392	0	0.871346	0.505124	0.181741	0	1.62759	2.41621
ANK1	1.5668	0.163865	0.738503	0.54338	0.568327	0.330748	2.78317	0.58181	0.0449792	0.163494	0.491101	0.479029	0.112648	2.22056	2.24894	0.766888	0.993403	0.401095	0.636588	0.847479	0.892176	0.708467	0.416478	2.04201	0.580596	0.536004	0.731571	0.544545	0.537273	0.0855009	0.286089	0.975189	0.918224	0.171805	0.0363814	0.675608	0.20422	0.131436	0.327127	0.195927	0.187767	0.198126	1.17359	0.930674	0.0729288	0.0905011	0.592949	0.213057	0.569116
ANK2	2.63788	0.728794	0.505697	0.586	26.6948	0.958661	8.0154	3.23328	1.84198	0.653693	0.234302	0.460514	0.773883	8.63362	24.6998	7.35874	9.15036	1.32013	1.37659	3.74153	0.972776	21.0887	3.95367	1.61714	1.49005	8.41509	1.6234	1.09192	0.363809	0.35817	33.9739	2.81688	26.6587	0.219001	0.192956	33.3042	0.0525391	0.449916	31.3619	0.588267	0.897315	33.2403	0.879808	3.71496	0.293998	0.184393	10.9099	29.0614	0.267618
ANK3	6.48483	7.215	31.9944	1.81477	8.71415	9.90619	2.18017	4.28214	4.86317	4.78744	1.17992	1.36075	6.11367	3.56615	18.6479	2.06423	7.77705	4.51159	18.3783	3.50074	7.59866	16.2695	5.5693	5.04599	4.90752	6.45581	6.68611	3.80325	4.37282	2.46065	25.9069	3.30916	7.31698	4.92981	15.5641	7.26753	10.6732	14.3839	12.1678	7.83018	3.08646	20.7983	1.01991	3.9371	4.80153	2.15131	3.50836	11.4791	3.82225
ANKAR	1.32562	1.05847	3.11874	0.98811	2.76269	2.79188	4.29739	0.123943	2.28357	1.62935	2.04236	0.338587	1.47584	0.504675	6.13755	1.28225	3.32666	1.03596	6.29584	0.898697	1.77754	3.85668	2.39093	1.90351	0.777162	1.70694	1.82561	0.355505	1.63964	0.728677	8.29753	2.02911	3.20357	1.49621	2.49267	4.16455	1.79091	2.43085	6.2457	2.7826	0.0715952	6.60088	1.69684	1.68297	0.520632	0.472299	0	4.63933	2.3487
ANKDD1A	2.03779	0.926741	0.346148	1.7526	4.73901	1.24872	4.38674	1.41754	1.74983	0.729048	1.5998	0.518799	0.458732	5.49298	8.24783	2.15495	3.11779	0.861757	2.3406	1.70563	6.41983	6.27046	3.81766	1.54171	1.75314	1.37209	1.9461	1.14604	0.575864	0.523289	4.74382	1.60587	10.8956	0.348082	0.63306	10.2145	1.15954	1.19035	9.67368	0.852823	1.10039	5.4733	0.74173	2.025	0.212415	0.544226	8.18394	10.4619	2.63742
ANKDD1B	3.8642	2.58113	1.39413	0.213413	1.25206	4.74141	1.54486	1.59178	0.605583	3.46151	2.04082	0.89981	2.40981	2.29933	2.56571	0.025237	1.70809	1.53962	0.421996	1.56056	6.16513	0.0629689	3.61074	1.35059	1.14539	1.87704	0.550097	1.02515	2.32414	0.0286308	0	1.60105	0.358071	1.53078	2.41029	0.349909	0.954455	3.50748	0.0283623	4.33715	1.88036	0	0.947209	1.69127	1.10772	2.43714	0	0.08375	0.0863506
ANKEF1	1.8621	1.39456	1.4745	1.17353	2.26342	5.83782	3.43607	1.4117	3.63727	2.20035	7.19074	0.668879	2.09291	1.02149	1.5802	0.814715	1.66113	1.0899	3.68728	1.89947	1.48131	0.834498	1.54374	2.0357	5.75043	1.43878	1.77333	3.24022	12.4821	2.43102	0.539773	2.78129	0.685527	1.10672	2.92113	1.15064	4.35774	2.87233	0.624837	1.52676	1.69604	0.622809	6.66518	4.80347	6.02076	1.87538	0.173767	0.427162	1.09506
ANKFN1	0	0.0572804	0	0	0	0	0	0	0	0	0.0757121	0	0	0	0.0317151	0.0259847	0.107066	0	0	0	0.0850599	0.0648523	0	0.254861	0	0.0251757	0	0	0.0548552	0	0	0.163484	0.075184	0	0	0	0	0	0	0.108323	0	0	0	0	0	0	1.01944	0	0.0264288
ANKFY1	13.2328	7.04096	10.791	4.31711	11.1926	10.2986	12.2376	5.65763	8.23644	4.96878	13.4401	3.45831	8.09209	8.68877	12.3937	7.71088	10.8382	5.88014	15.0312	7.95909	13.3311	10.2523	14.6685	7.76238	9.84902	6.74496	8.01515	8.61698	8.1591	5.44137	37.8702	12.6471	11.2416	3.70448	6.36983	16.3348	7.71123	11.3003	10.2539	8.76607	2.73234	21.5326	11.3286	9.82189	9.2899	3.22658	5.55347	9.56178	8.61961
ANKH	25.7485	6.92969	20.6045	17.1368	18.4081	29.9619	27.7551	20.2263	37.3481	28.1598	42.6545	6.56565	15.8755	10.8596	14.5654	15.1527	23.4129	13.8323	61.2949	22.8845	62.3238	13.1401	66.6839	11.1216	48.815	19.2007	54.6963	32.4786	58.3348	21.2023	15.2528	60.2797	46.8604	35.9279	39.7507	15.3523	82.278	27.5943	10.1092	65.7639	26.0772	9.21532	46.4555	31.5017	57.3345	28.103	25.5714	9.14301	73.4593
ANKHD1	35.2045	27.9547	34.3412	20.2319	32.3418	37.4491	52.5357	14.0828	32.0045	22.5041	32.5363	10.9417	24.9002	22.1931	45.2606	33.8701	43.4356	16.1004	55.31	37.3839	60.3265	27.8083	48.6969	27.9849	46.3744	26.733	23.8613	33.4768	42.6513	23.447	38.0682	39.0583	36.9168	13.0994	31.5699	43.9908	36.9288	37.2935	34.0984	70.6454	33.3272	29.2526	33.0239	39.1189	23.0855	31.2145	38.339	25.3391	33.2911
ANKHD1-EIF4EBP3	7.46803	5.54934	5.07592	2.2708	3.79405	6.86757	7.19681	5.48321	2.40275	5.00487	10.3405	5.67591	9.0016	8.96287	7.75905	2.24006	5.09532	5.91983	5.39958	10.1093	8.89164	4.66025	7.62472	8.72663	3.59767	3.54942	2.53358	2.03519	2.87503	4.71379	2.52987	3.65175	2.69196	3.76164	5.4874	4.88159	4.17517	6.59299	4.86445	4.72271	3.58079	4.47717	6.06253	3.83746	2.53593	3.22172	0.768123	5.8305	3.21956
ANKIB1	6.04919	4.56219	6.35787	7.58474	10.9054	12.5602	24.5886	3.46384	14.6449	6.96774	17.0018	2.08052	6.94235	6.47936	15.7012	10.7885	9.84736	3.18128	16.7148	5.63991	17.5466	14.2567	16.2824	6.5438	15.5059	5.34509	6.27933	13.0785	9.80795	7.54908	10.9904	8.8923	15.5031	3.6207	12.0345	13.0354	11.0294	11.2584	7.30312	13.4705	6.29798	10.7101	13.6183	12.4142	12.4121	5.30599	6.24562	8.31111	8.43738
ANKK1	0.271652	0.159731	0	0.0308529	0.0883972	0.0787529	0.0425199	0.066701	0.0371754	0.0711737	0.178381	0.176054	0.0145962	0.17631	0.0632461	0	0.173326	0.083344	1.76013	0.201096	0.0563752	0.0429031	0.0231409	0.394612	0.214504	0.0333623	0.189828	0.016633	0.199074	0.0195375	0.0239197	0.11994	0.075092	0.0899947	0.0530007	0.184443	0.0375859	0.0437071	0.0386148	0.358113	0	0.210914	0.0446464	0.10282	0.0183881	0.117644	0	0.0854769	0.12313
ANKLE1	0.0601095	0.786405	0.588987	0.278213	0.184441	0.0989992	0.586851	0.184058	0.412796	0.208786	0.720831	0	0.1112	0	0	0	0	0.392047	0.971089	0.000933829	0.79083	0	0.150729	0	0.282197	0.325417	0.227664	0.0574395	3.53203e-07	0.34194	0.355486	0.00491544	0.160423	0.439407	0.323453	0.594512	0.541765	0.505074	0.83133	1.13311e-05	0.529361	0.789887	0.138477	0	0.368931	0.169027	4.90303	0	0.0451063
ANKLE2	20.5311	13.9786	15.7898	10.9241	21.8013	23.4075	49.5656	11.7611	21.7889	14.3874	22.0485	15.5966	18.1208	22.7128	19.9466	18.3418	17.8471	11.8118	32.5527	31.6199	65.8196	23.4075	29.0255	24.329	26.3536	13.5921	16.4235	26.557	21.8036	29.1469	23.8576	18.6602	17.0589	11.2936	17.4777	29.7835	15.4043	12.2415	15.85	34.3097	19.891	20.8404	21.367	31.418	22.3586	28.6725	12.4254	15.5036	31.7975
ANKMY1	17.1257	2.74932	3.66417	3.53091	8.59629	6.07774	12.057	2.05012	2.97166	4.03202	11.6413	2.81492	4.42263	4.5448	6.68443	3.69431	4.71802	3.77813	12.1143	10.5276	19.2484	2.55889	15.4602	5.93886	8.00408	8.03001	4.09065	3.65794	6.45949	9.24296	4.63676	10.84	4.6517	5.19716	8.46885	3.7106	7.22557	8.47292	3.89563	23.4805	11.5798	3.47926	4.76359	8.56701	14.3022	6.17018	0.374006	2.372	15.9793
ANKMY2	8.27756	6.34084	11.9218	9.08199	9.78414	10.7957	15.7147	6.88959	17.0338	9.54379	10.7093	2.61883	9.34774	10.475	15.3186	7.97494	7.16536	8.73236	17.3305	5.26959	8.48377	10.6992	9.7194	6.83964	8.35667	7.38133	3.31089	7.40353	10.1996	13.2596	14.2448	7.96047	11.2258	6.52515	12.5039	11.7358	14.0033	15.1728	9.2893	4.37464	5.75626	21.2721	7.57444	10.5294	16.9124	2.00111	6.31753	11.572	4.67378
ANKRA2	15.7335	20.164	24.9351	12.0834	31.5778	36.8697	30.9566	8.33068	19.5977	9.58662	22.9718	4.1856	17.2211	16.9914	29.4963	16.3975	27.5135	7.22996	67.7168	8.77205	26.7126	29.8164	33.9266	12.8606	17.5963	13.1358	8.7842	11.541	10.1806	7.2785	28.2196	17.4364	19.5375	10.2056	31.4101	31.6754	24.6104	29.3863	20.3464	25.1861	21.0073	42.6666	16.2465	17.976	13.0083	8.10154	3.96208	39.2835	13.824
ANKRD1	0.0933682	0.126851	0.137665	1.06648	1.20409	0.0304148	0.193992	0.421495	0.0251345	0.133492	0.27	0.0810036	0.270577	0.254785	2.21941	0.890823	0.622882	0	1.5888	1.02673	1.10557	3.10335	0.284885	0.0790328	0	2.00164	0.381836	1.04624	1.8512	0.820054	0.256121	0.368284	6.0777	0	0.111528	0.349314	0.213793	0.085189	0.179565	0.119646	0.104968	0.2804	0.151253	0.564857	0	0.0398738	3.50476	0.0757363	0.876033
ANKRD10	148.41	93.6078	122.545	138.509	208.561	338.136	674.247	34.326	180.297	83.7981	303.523	64.9852	126.704	167.61	339.964	180.05	310.34	47.8443	891.47	109.121	460.734	349.443	569.712	158.44	168.507	75.301	168.894	127.786	97.0742	91.0153	208.361	180.089	128.693	107.978	219.316	623.64	314.528	112.147	131.347	327.583	159.547	231.94	182.196	345.744	213.882	163.112	108.099	210.61	329.656
ANKRD11	56.1234	29.1835	29.9047	21.6035	43.2191	30.42	46.0239	21.2702	24.2873	18.667	39.8513	14.5431	26.1532	31.1983	34.7432	32.1047	37.2591	22.0059	45.167	51.3163	51.0813	31.3651	49.8625	32.3312	45.3495	29.3727	25.4302	29.0383	39.563	35.8853	37.9186	71.3691	35.1402	21.8909	22.5934	48.3673	32.4639	28.5436	33.0117	92.1945	22.0309	34.9143	36.2205	28.9122	43.9293	27.7477	9.43904	38.219	51.9891
ANKRD12	26.5702	7.63162	9.64196	5.52267	20.9181	18.8852	18.6938	5.91572	17.5802	4.68572	10.9772	3.14654	10.5299	13.6411	19.77	28.4337	14.2105	8.00842	18.0607	23.466	10.3289	16.7021	17.3368	9.18788	11.2018	9.98305	4.97179	11.0148	6.12122	7.24336	24.2549	26.9542	27.854	3.76311	11.7033	24.2616	7.57688	13.0786	24.1445	17.2653	2.82928	23.7917	15.3379	8.89694	4.52674	1.0073	4.91918	18.6341	9.49215
ANKRD13A	17.2793	16.238	29.591	13.0939	16.342	19.4054	25.3602	15.183	22.2329	10.1963	11.1302	6.36341	16.1746	22.6199	34.3286	28.0027	18.9316	11.3753	17.2891	10.4833	21.7314	25.9983	20.661	13.9932	11.1568	13.1829	10.3464	23.3911	19.9819	14.2676	26.052	14.63	28.8294	9.85494	21.8449	41.6448	12.5747	23.2571	17.7809	17.1361	9.3065	26.8089	11.9309	19.1018	21.4449	11.1854	19.3217	19.6364	10.0769
ANKRD13B	9.34081	0.502398	0.61211	3.06327	10.1128	4.95895	7.68186	1.38989	1.87601	9.18666	9.13886	0.870182	0.301212	4.36424	4.55109	2.0963	2.67243	0.701931	6.35273	17.8596	8.86176	6.31886	11.7312	1.18765	10.6902	2.11746	9.20251	10.0875	7.17121	12.0153	7.18022	29.2702	6.86767	5.96709	1.26741	3.62525	8.54626	0.640114	4.61375	12.0151	2.57111	7.27338	8.84503	7.0484	2.81221	9.73231	1.68718	9.7815	31.4718
ANKRD13C	5.60806	2.43854	5.02915	3.50369	7.61919	7.11513	10.1325	4.02563	7.51775	4.4322	9.42951	1.82065	5.6654	4.36415	9.23488	5.51022	6.57426	3.23581	6.15659	4.63515	7.21968	7.42112	8.10451	4.63804	7.08108	5.03949	4.97822	8.005	6.00865	4.4302	8.49876	5.6725	8.11596	3.26206	6.96597	8.59108	5.56842	7.86303	8.12708	8.34385	4.10259	8.45117	7.73237	7.34544	4.53159	3.99691	2.71854	5.27714	5.49865
ANKRD13D	41.8328	14.5708	9.70095	24.1789	24.7036	16.1192	27.9533	12.1696	21.7813	15.4505	17.2007	21.0923	17.7414	42.1483	31.7196	28.9263	20.509	17.9401	35.6133	52.9282	40.908	23.0098	31.2389	38.7394	22.6752	21.1445	42.4926	19.2302	9.78889	25.3301	19.1821	43.5778	25.9969	17.44	10.5966	31.6506	16.2117	11.3619	20.396	58.2606	22.5777	25.818	17.8016	16.3155	17.1158	36.6494	40.5045	26.3528	48.7909
ANKRD16	8.69032	1.78859	2.03241	2.91022	6.25227	7.52598	8.81371	3.06872	4.32836	7.05369	7.31432	0.747751	3.24495	3.99202	6.17761	3.4491	4.98712	4.01399	6.0418	7.71435	10.9992	4.68962	8.39253	3.87721	7.66641	3.5491	5.17553	8.43176	6.31672	4.06229	3.84742	6.21577	4.81642	5.61203	2.9932	3.8542	4.80931	3.24311	4.57451	10.4248	8.94979	4.64937	6.32459	5.43314	6.01576	5.24958	1.87076	6.51822	8.32582
ANKRD17	12.512	7.74344	10.6973	5.71401	10.8301	14.4823	20.0196	7.50781	15.5813	9.58536	19.4397	7.06843	10.921	5.79546	15.0335	9.12656	14.7942	5.69585	21.4011	9.12972	12.9059	9.59197	15.1074	8.44721	21.7529	9.02308	10.5167	15.0832	17.0377	13.6518	13.1552	11.7689	10.8687	6.88985	14.1153	13.215	10.7507	13.3435	9.01723	21.4434	9.26027	12.1128	13.6507	17.3287	12.8946	7.92398	2.04073	6.45224	11.7978
ANKRD18A	11.9372	4.99311	4.95943	3.33918	1.03044	4.96566	3.69967	0.945456	3.00755	1.87841	6.88758	3.9492	5.61953	5.19343	2.22277	0.114452	4.19629	2.08812	5.96508	6.69184	4.41918	0.203314	0.353772	3.00882	0.996009	1.56667	5.65691	0.272063	1.40712	3.55489	0.272642	8.27359	0.161565	1.69354	3.78106	0.177811	2.16556	3.31793	0.109961	0.377951	7.04304	0.520568	3.6894	0.342997	1.50586	8.43174	0	0.31913	2.26163
ANKRD18B	0.0220446	0.175891	0.609266	0	0.730205	0.52613	4.04376	0	0.858249	0	2.41152	0	0.0853115	0.0850582	0.571535	0.189279	0.565091	0.145559	3.05706	0.15437	0.258024	0.0139088	0.332904	0	0	0	4.71314	0.0323369	0.842243	0	0	0.135257	0	0.0847691	0.264385	0.289954	0	0.248961	0.325782	0	0.0844338	0	1.19126	1.48505	0	0	15.8175	0.161061	1.07806
ANKRD18EP	0.685655	0.261279	0.928829	0.549049	1.18999	1.61117	2.61853	0.436567	2.28607	0.7534	2.39314	0.0363074	1.30528	0.607605	1.03339	0.928306	0.950686	0.294292	1.88586	0.209647	1.03109	1.75227	1.42535	0.922606	2.08809	0.529823	0.829638	2.6054	1.68931	0.375983	1.1977	0.530834	1.26314	0.3755	1.32609	0.633661	1.53673	1.28286	0.947688	1.65377	1.24887	1.46162	1.65449	1.34596	2.77503	0.386171	0	0.246789	0.907782
ANKRD2	0.0477023	0	0	0	0.80358	0	0.179989	0.102342	0.158806	0	0.126081	0	0	0.167443	0	0.0480796	0	0.114109	0.170913	0.191303	0.718883	0.247285	0	0.753099	0	0.223459	0.0570245	0.0640126	0	0.0545989	0.494278	0	0.431827	0	0	0.0735789	0	0	0	0	0.202761	0	0	0.0788448	0.0707606	0	0	0	0.134309
ANKRD20A1	0.106976	0.779812	0.913717	0.114051	0.0904375	0.358101	1.50638	0.0803275	0.191142	0.622788	0.102443	0.100641	0.0496778	0	0.198669	0	0.750311	0.0578922	0.0750701	0.265423	0.132244	0.48534	0.219438	0.08174	0.0226615	0.0171199	0.259501	0	0.0171971	0.0198062	0.117873	0.321669	0.133979	0.057059	1.91517	0.390363	1.27136	2.6157	0.115635	0.316086	0.0989477	0	0.141187	0.0206482	0.0174649	0.00952791	2.23369	0.185434	0.112228
ANKRD20A18P	0	0	0	0	0.281103	0	0.425595	0	0	0	0.228859	0.125828	0	0	0	0.327283	0	0	0.193757	0	0	0.215191	0.230544	0	0	0.1593	0	0	0	0	0	0.286323	0	0	0	0.751503	0	0	0.766667	0.654775	0	0.206349	0	0	0	0	0	1.14268	0.173658
ANKRD22	11.8568	3.1597	1.9923	15.0206	4.58258	15.1207	26.5529	10.0769	7.19581	11.4468	14.0758	10.0021	6.6322	4.00446	1.48714	6.18884	16.5073	4.40823	8.65229	11.745	13.951	1.83543	12.4399	7.0604	5.00599	11.3326	7.62098	7.96573	17.4486	10.3306	0.152466	7.21646	1.8559	4.26358	13.787	3.24596	9.37696	11.9197	0.171468	9.12394	12.1215	0.241804	11.8447	14.6857	7.87435	11.9599	1.82113	0	8.11197
ANKRD23	4.34527	2.07231	1.20219	1.27953	4.0913	1.8332	4.64486	0.658647	1.15956	1.41131	2.1238	1.27791	1.57845	2.91006	4.70557	2.18806	1.98585	1.60577	12.5253	4.26909	3.02443	3.57748	3.15956	3.11542	3.47724	2.37086	2.58575	1.82817	1.44416	1.13916	3.54201	4.18632	2.61043	1.00347	1.17429	3.77835	3.00657	1.7828	4.14652	4.73485	2.84952	4.89152	1.43468	1.39299	2.15985	2.3253	0	4.83609	3.29884
ANKRD24	2.10425	0.817611	0.422935	0.268893	0.013517	0.497736	0	7.01101e-08	0.0899899	0.0801483	0.235895	1.77028	0.0436174	1.19205	0.803878	0.485937	0.288178	0.791892	0.402442	1.04258	0.650759	0.156916	0.44593	0.561331	0.179594	0.489179	0.550216	0.328061	0.282811	0.287427	0.373084	1.35674	0.266545	0.519637	0.372572	0.280647	0.141989	0.612694	0.39878	0.134428	0.323998	0.554756	0.244947	0.0773024	0	0.403153	0	0.401011	0.625905
ANKRD26	1.64831	1.82546	1.84361	1.31155	2.77395	2.74393	4.54658	0.883323	1.64411	2.6705	3.93795	0.545707	1.58066	2.27283	4.42358	1.88015	1.35562	0.989569	2.8668	1.80958	4.27156	2.73613	3.15087	1.73639	2.62742	1.24183	1.93344	1.91492	1.05318	3.06735	3.86485	1.51802	1.91121	1.12392	1.90894	3.65572	3.32679	0.706894	3.2634	1.95435	1.76243	4.18662	1.54271	1.52205	1.27192	2.17145	0.38318	2.61738	1.27597
ANKRD27	9.44388	5.05191	9.70666	5.25299	10.7555	15.1415	15.8187	6.80659	15.5532	11.4105	10.6507	2.35872	8.75858	6.09058	13.1354	6.92856	8.89145	6.22035	24.7473	6.21956	11.135	10.1378	14.874	6.17963	14.6395	7.64072	5.69332	16.8718	17.9292	9.36848	19.6635	13.2834	10.1275	7.75783	13.2236	16.2633	17.5697	11.6022	16.3872	18.995	6.15189	13.3307	13.2093	11.6276	12.0362	6.80427	5.29957	14.5486	11.7752
ANKRD28	10.9498	5.21851	9.751	10.2709	18.2301	11.3183	14.3094	6.92572	15.3354	7.82934	19.4141	3.04438	6.88185	6.69475	19.8143	11.2063	24.1057	3.90636	18.681	7.94023	40.5818	13.5386	15.4832	9.75554	22.9389	11.6243	6.78934	15.0547	16.507	6.50351	12.3366	11.4996	12.9507	5.03025	10.1613	22.5796	8.92471	9.40726	6.09896	13.1784	8.43498	9.47393	20.1885	23.9978	9.63186	6.92506	7.03275	5.55757	13.5152
ANKRD29	1.18962	1.35834	1.46188	0.57554	11.2605	1.5049	3.64184	1.2412	0.958739	4.91713	1.04522	0.655595	0.495874	7.23544	15.9141	1.69856	3.0582	0.407761	2.12436	1.66813	4.44627	5.7637	2.94121	2.84949	2.53659	0.94437	4.26275	3.40588	0.7752	3.77746	9.69305	1.25892	6.84705	1.27841	0.743441	13.1737	1.51992	0.632542	15.242	1.90827	2.08458	7.15796	1.18284	3.10391	0.442185	0.241441	2.27832	7.07876	2.92729
ANKRD30A	0.216284	0	0	0.583364	0	0	0	0	0	0	0	0	0	0	0	0	0	0	0	0	0	0.281155	0	0	0	0	0	0	0	0	0	0	0	0	0	0	0	0	0	0	0	0	0	0	0	0	201.184	0	0
ANKRD30B	0.887718	0	0	0.0804799	0.0252954	0.0992367	5.11052	0.208887	0.520775	0.0929551	0.839459	0	0.267353	0.134493	1.55517	0.0449036	0.180566	0.198553	0.762673	0.174418	0.258691	0.0279812	0.0302225	0	0.7264	0.0869999	0.13629	0.698805	0	1.38261	0	0.114447	0.0244712	0.0779087	0.0461839	0.0343349	0	0.0571207	0	0.0623297	0.780918	0	0.922671	0.577996	1.20009	0.179898	0	0	0.136862
ANKRD30BL	45.1119	0.249501	0.0961321	0.478529	8.03752	7.62254	20.8641	7.05084	20.1202	32.2531	2.73669	1.67821	0.859295	11.8851	20.493	3.86647	20.7199	0.966249	4.57807	4.13207	20.9096	5.51082	3.7703	1.31758	54.5164	6.51652	17.3718	0	0.106873	44.9867	0	9.11472	2.8653	11.2835	14.7069	0.0810588	0.745606	0.386899	2.04437	31.2495	3.24697	0.165271	0.153967	2.01199	8.84961	6.68296	101.753	2.90962	5.37225
ANKRD30BP1	0	0	0	0	0	0	0	0.0474289	0.146735	0	0	0	0.0173219	0	0	0	0	0.0492613	0	0	0	0	0	0	0	0.0395176	0	0	0	0	0	0.0853074	0	0	0	0	0	0	0	0	0	0	0	0	0	0	0	0	0
ANKRD33B	0.392607	0.207685	0.203686	0.290765	0.941505	0.209927	0.720325	0.415091	0.270748	0.135061	0.227382	0.252021	0.113463	0.764738	2.79095	0.663791	0.549728	0.281982	0.56619	0.656513	0.733659	0.70138	0.848597	0.715701	0.575064	0.677868	0.598455	0.72473	0.337017	0.0742795	1.62505	0.68959	2.67817	0.0446047	0.0215525	0.34815	0.0675123	0.149346	0.20545	0.221784	0.160732	1.28838	0.284798	0.686574	0.189285	0.109645	0.182571	0.229003	0.294601
ANKRD34A	0.339813	0.294367	0.391145	0.168297	0.813945	0.807355	0.946744	0.227566	2.06143	0.126127	0.226803	0.531451	0.277773	0.705327	2.03286	0.48219	0.550692	0.218951	0.627174	0.404347	0.667383	0.394194	0.920774	0.359619	0.114074	0.395189	0.506569	0.429971	0.110936	0.32003	1.03537	1.32996	1.64819	0.267344	0.25271	2.20915	0.24258	0.267978	0.513421	0.244079	0.0514564	0.666555	0.137165	0.32277	0.225241	0.19294	0	1.85639	0.666892
ANKRD34B	0	0	0	0	0	0	0	0	0	0	0.373377	0	0	0	0	0	0	0	0	0.508972	0	0	0	0	0	0	0	0	0	0	0	0	0	0	0	0	0	0	0	0	0	0	0.353663	0	0	0	0	0	0
ANKRD35	0.546731	0.26163	0.174806	0.347924	3.72708	0.291374	1.2842	1.19355	0.537676	0.355426	0	0.101297	0.0234681	3.08371	5.51939	1.73598	0.726883	0.999126	0.77352	0.54088	0.894164	4.28391	1.78962	0.0454853	0.365463	0.645575	0.594824	0.441362	0.203994	0.149604	6.06682	1.27503	5.25216	0.29096	0.0284497	4.81995	0.0906442	0.228766	7.2955	0.230728	0.462025	7.80203	0	0.928286	0.0887431	0.179812	3.22036	10.9246	0.745816
ANKRD36	2.35144	1.80753	2.08883	2.80887	3.33218	3.68883	6.54157	1.5387	4.001	1.79315	6.63253	0.538743	2.7025	2.46842	5.38059	3.21204	6.50715	1.03914	6.1915	2.12498	7.47637	2.98598	3.16195	1.61156	3.57864	1.66269	2.67871	1.21999	1.2279	3.60618	5.87349	3.3356	2.85348	0.80167	3.87653	7.72471	4.09678	3.72553	4.07726	2.47386	3.87031	8.9324	1.78344	2.5692	2.89413	4.0973	0.611028	5.19669	3.57211
ANKRD36B	5.42568	3.6056	2.71959	2.74547	4.27161	4.53573	5.7626	0.589808	4.52756	3.53195	6.84878	1.1289	2.35006	4.46212	6.22133	4.05612	4.62615	2.17888	10.8782	2.85655	7.2551	6.87641	4.66623	3.17355	4.38621	2.40839	6.21329	1.07657	3.2577	3.10139	2.9038	2.81147	2.69914	2.20519	6.02638	4.75484	2.78846	4.75559	2.70713	4.40256	1.19253	4.26187	3.10133	2.83608	2.39023	7.5118	0.700668	3.22758	4.24111
ANKRD36C	3.46344	1.08294	3.06824	7.26424	5.13297	3.8778	6.61189	0.596728	3.36361	1.38976	5.37235	0.806183	0.71497	1.51335	6.07867	3.69675	5.24536	0.291539	6.43458	1.44133	2.78834	3.57661	4.77225	1.40681	3.77241	1.00534	1.03264	1.70292	1.99562	1.21361	4.4536	2.99983	2.23994	0.161408	2.22044	8.84227	2.18732	2.62911	3.06054	3.53285	2.8731	2.30895	2.29759	2.62947	1.13518	1.01353	0.181752	2.5792	3.6502
ANKRD37	25.5991	24.3891	65.9127	25.1703	18.9993	46.8979	21.7033	25.2991	31.1673	6.67819	62.4482	8.33531	11.8275	28.1078	91.6837	12.9223	46.595	17.6689	29.6842	12.7922	25.6537	9.34325	20.7125	11.3677	13.1065	11.9638	6.50103	7.04173	34.4818	17.4303	27.6298	26.2824	34.0501	16.2839	88.5161	21.137	59.9034	15.8548	50.416	20.7975	12.2031	19.0386	46.7588	62.2916	17.2763	16.2081	35.6302	21.6012	15.6176
ANKRD39	15.9538	6.25905	6.60965	10.2671	13.6886	13.2222	11.626	8.1212	8.93696	11.6777	15.4103	2.31339	6.63848	8.33178	11.4933	7.37885	9.76479	10.9034	17.0058	19.9545	10.8231	11.2896	16.6206	6.93322	15.8852	9.9195	12.8184	8.08146	20.1516	16.5614	14.8466	12.9161	11.908	12.6949	7.80454	10.8658	10.5368	7.70688	19.0602	22.464	8.54514	15.1033	17.8141	18.5789	25.6844	8.76671	13.0993	19.714	15.4143
ANKRD40	7.71818	4.70992	5.89877	5.45019	20.1696	8.53702	20.4489	5.711	10.2479	9.90992	13.8571	1.96569	6.53658	7.03435	19.9452	12.169	8.12316	4.78176	19.3478	5.83852	12.7095	20.9495	12.0872	6.92256	16.4365	7.47529	8.35367	12.7656	11.0112	12.2864	42.3155	10.2992	18.9852	5.12554	7.48035	31.5004	8.92836	8.00922	21.823	7.33168	5.15738	27.3459	14.5207	10.0496	9.63098	4.08158	25.4404	23.1581	16.2403
ANKRD40CL	12.6017	38.6286	90.0078	2.5639	4.71234	41.8418	8.91071	21.4453	16.4058	21.5599	16.6411	3.27239	17.1569	17.672	2.50968	0.958305	10.9153	17.7283	14.7072	11.6474	5.28261	0.251568	9.06673	4.9358	16.7536	7.48486	5.08352	13.4841	39.5963	29.9122	0.323837	14.5281	0	37.4073	61.691	0.486559	48.3942	46.3927	0.103977	12.7838	7.25105	0.338475	8.37303	15.8197	21.9457	5.16952	4.93895	0.15418	14.7392
ANKRD42	3.99316	2.66685	3.69667	2.17911	4.61037	4.21893	7.69231	1.76529	5.88698	2.00675	4.97431	1.09194	4.45498	4.86271	7.22176	3.04925	3.79896	2.32556	6.96148	2.81752	4.48207	4.18398	3.80582	2.48386	4.04358	2.27789	6.34912	3.73596	2.67011	2.18282	8.79986	4.10463	4.77187	3.2123	4.37074	6.32779	4.39081	5.25914	6.07568	2.24882	2.60105	8.64674	4.91275	3.25	3.33375	3.42728	17.5809	7.65799	2.80605
ANKRD44	3.03789	1.86089	3.46387	4.08637	20.3425	4.75108	11.6972	1.82224	3.58508	1.14661	3.75778	1.70811	0.726238	1.76604	8.60782	27.807	11.9047	1.06401	19.0167	2.06848	6.34175	10.151	4.20937	23.9405	5.39564	3.7391	1.73438	7.57921	2.85645	0.761184	18.6577	7.95738	15.7596	0.385559	1.11856	25.8373	1.77385	5.98317	14.625	10.1023	1.18357	9.27576	3.32537	4.52612	5.14351	0.450327	2.75811	8.98428	3.50919
ANKRD45	0.184978	0.0772966	0.566366	0.120517	0.522809	0.43582	0.491843	0.143357	0.595432	0.12175	2.19107	0.0919031	0.414335	0.335218	3.65247	0.174358	0.608955	0.371487	0.535699	0.288932	0.534639	1.82638	0.660536	0.222583	0.353117	0.211876	0.255631	0.124276	0.201649	0.182032	0.748117	0.290326	0.544264	0.130358	0.363481	0.493834	0.242569	0.243327	0.499175	0.444583	0.517217	0.673123	0.937346	0	0.50405	0.130514	4.62121	0.330827	0.436499
ANKRD46	3.67087	2.95103	3.2986	4.46785	7.38118	9.40678	9.97367	3.34552	9.23348	11.3274	16.0625	0.808911	3.21564	2.97991	10.1077	5.30164	6.21881	3.81397	16.5423	3.42283	5.36736	9.97562	10.7653	3.97359	10.1085	4.40099	7.21861	15.4682	9.20862	6.07696	9.01874	8.8348	8.63024	5.46507	5.16846	6.83967	8.49925	8.29333	7.69586	4.79277	4.89734	11.4905	16.219	7.03673	16.3441	7.53043	5.99741	7.82228	7.98495
ANKRD49	5.62007	6.88087	9.30465	7.2796	7.65831	9.85452	18.5836	3.94114	16.4737	7.81922	11.3188	4.42723	6.62843	6.61634	10.3142	7.61457	8.74662	6.79143	32.1312	5.56087	18.091	9.91321	12.6851	9.19916	15.3689	6.19872	6.37369	8.59489	9.64338	7.20661	11.7689	7.13104	7.73656	6.11333	9.85795	6.91465	15.0925	11.8036	6.73255	11.1503	9.41375	16.3359	8.97803	10.2687	10.7717	9.66552	0	7.82654	7.17446
ANKRD49P2	0	0	0.505404	0	0.120347	0.468686	0.904371	0.110723	0.16456	0.380469	0	0	0.133225	0.712908	0.175132	0.41976	0	0	0	0	1.098	1.10068	0.590481	0.150187	0	0.138671	0.333842	0	0	0.159932	0	1.22443	0.500699	0.112352	0.533199	0.215927	0.359287	0.399812	0	0	0	0	0	0	0.481093	0	9.38535	0	0.154406
ANKRD50	2.39185	0.967261	1.8064	1.41475	7.19705	3.79601	7.16587	1.24593	2.507	1.862	2.63774	0.527089	2.04924	4.33886	8.08543	4.40729	3.32327	1.29024	6.40757	1.21422	4.31482	7.4214	8.67276	2.1556	4.42185	1.98754	1.93231	2.39336	2.79074	0.968316	9.38003	2.35638	9.67824	1.108	2.68873	20.1074	1.88703	3.8339	13.337	3.23394	1.95285	8.26995	3.08669	2.94799	2.78699	1.18549	4.30616	10.1651	2.72738
ANKRD52	9.87632	2.54718	4.85979	3.9502	7.91038	5.30716	11.2541	3.35174	9.77233	6.48814	12.305	1.83472	7.49809	4.59091	8.30212	5.9388	6.60905	4.46166	10.7418	8.76934	13.126	5.86512	9.65211	6.45479	12.0777	5.54784	9.72461	14.0037	10.9434	9.6743	8.89353	13.4597	6.53213	3.22868	5.0921	10.8132	4.34102	5.74082	6.8197	15.5309	2.61546	6.98927	12.2914	11.9199	8.3435	3.01841	0.654864	5.87526	13.3868
ANKRD53	1.66349	0.865139	0.210155	0.108752	2.59952	0	0.841417	0.430887	0.205993	0.322816	0	0.241801	0.0432219	1.96046	2.39151	1.26072	2.41715	0.36153	0.435612	1.12921	0.458637	1.2058	0.469145	0	0.405521	1.26015	0	0.417962	0	0	1.31315	0.72493	2.63788	0.137448	0	1.38543	0.0824287	0	1.18223	0.924855	0.478298	0.823252	0.38249	0.304398	0.884595	0.0175982	0	3.30267	1.03083
ANKRD54	24.2588	9.28325	8.27484	8.07889	14.4671	10.3484	10.2222	7.14679	12.1313	10.9836	11.8008	3.79812	15.1352	11.1424	14.9521	8.23108	11.4965	12.3016	13.0871	22.3395	9.54129	10.7269	10.5996	11.427	14.6643	15.6518	9.40734	10.4111	10.565	11.801	16.7742	23.3606	12.4133	11.2123	10.336	13.3547	9.43481	11.017	17.5062	14.5448	12.1951	21.5947	14.09	6.8678	13.0696	5.95527	9.82092	18.9616	18.1463
ANKRD6	2.65398	1.47001	1.26168	1.81127	7.3959	2.04663	5.25404	0.590047	3.5629	1.33211	4.45309	1.18653	0.627892	4.73958	7.76568	4.03838	4.06678	1.10697	12.71	3.79659	8.18576	7.57967	4.6311	3.64276	4.90107	1.90284	5.04897	0.656598	1.98782	0.28191	7.95615	3.07065	13.0877	0.652152	2.18552	9.87204	4.92659	3.15254	6.54752	2.31639	2.79747	3.7852	4.3095	4.08224	2.42537	0.928887	19.9209	12.0896	4.53452
ANKRD61	1.12658	0.436828	0.803063	0.176354	0.536997	0.390738	1.56189	0.122013	0.858714	0.294136	0.972778	0.0866277	0.304346	0.0339578	1.0036	0.667027	0.590256	0	1.11586	0.644372	0.684941	0.14761	0.477997	0.597479	0.810739	0.456406	0.656744	0.91758	0.375226	0.512212	0.215742	1.10085	0.171689	0.16814	0.528918	0.660348	1.88113	0.402389	0	1.04012	0.380072	0.579291	0.254581	0.845947	1.47911	0.10121	0	0.196293	0.721322
ANKRD65	2.33326	1.21862	0.962961	2.06302	9.40243	0.452897	2.35968	2.00829	2.1316	0.823718	0.70735	0.38558	0.395087	4.24876	7.50206	4.26577	3.18962	2.86117	1.91653	2.58001	2.78735	7.03753	4.99951	1.5568	0.411189	2.19576	4.2524	0.829674	0.705166	0.507947	16.4061	4.77833	4.6733	0.765226	0.236916	20.5185	0.624205	0.47398	31.447	0.635958	0.410496	23.8134	1.4553	1.97197	0.783379	0.516914	21.0551	18.7467	1.34279
ANKRD7	0	0	0.332728	0	0.137199	0.306781	0.657432	0.125329	0	0	0	0	0	0	0	0.16012	0.227963	0	0	0	0.436632	0	0	0	0	0.0317621	0.150909	0	0	0	1.30593	0.276508	0.150687	0	0	0.701087	0.0929993	0.209179	1.19767	0	0	0	0	0	0	0	0	1.00724	0
ANKRD9	114.877	49.8439	70.583	15.5815	30.0688	26.6369	9.08151	26.7373	16.1228	19.4622	19.6896	44.8488	50.6355	40.7771	22.5044	11.2062	25.2157	44.7477	14.9589	164.625	45.8752	16.1376	21.0561	31.2296	49.2477	25.5883	26.7739	24.3871	29.383	35.2441	31.5438	72.1676	13.07	28.7299	50.4611	31.0602	49.2201	42.3692	39.9646	82.2222	16.5622	15.8527	17.3838	13.4111	34.5538	36.2644	43.6216	41.1147	43.9076
ANKS1A	8.7611	3.84211	8.44534	4.64432	16.8695	6.85327	9.81759	4.59667	12.0459	4.32897	9.34626	1.67497	5.84363	7.04428	16.6688	5.92905	7.02896	4.03421	6.88873	7.71908	6.63231	14.3018	12.0701	5.15735	12.3152	6.72778	6.13163	15.7645	12.5072	5.52488	30.822	13.2125	8.87655	4.15867	6.58798	18.4391	8.73461	7.14752	19.9004	13.4285	2.12076	25.3327	9.52147	8.66943	14.5064	2.58241	5.816	17.3113	9.90308
ANKS1B	0.687784	0.742751	0.222196	0.1593	2.7133	0.452955	2.43238	0.24417	0.373363	0.260834	0.456139	2.16324	0.22054	2.52087	3.03231	1.01727	1.18638	0.639276	0.866751	0.380738	0.709382	3.43526	0.399976	0.537228	1.12312	0.522634	0.4038	0	0.10687	0.167922	8.9545	0.404753	2.39168	0.859373	0.423143	5.85283	0.193444	0.345683	9.88153	0.143753	0.265001	4.66829	0.131157	0.309967	0.313331	1.58849	13.3706	4.85409	0.318433
ANKS3	27.4466	9.09224	6.84574	6.93169	17.9091	9.04514	14.5494	3.31383	10.8452	6.95322	11.272	11.9567	16.0974	18.0137	18.2936	6.20163	14.6115	8.72532	18.4432	35.3853	18.4784	13.0312	19.1205	14.2083	12.6849	12.3751	15.3103	7.61187	7.20538	7.42627	23.6067	22.3093	10.5677	8.12435	9.22634	15.1297	10.9839	9.23644	18.4169	23.2625	13.6557	22.4358	8.94333	7.37212	11.165	16.7939	4.76963	22.3682	21.1602
ANKS4B	4.06383	5.30047	11.5605	1.08655	2.10665	7.07048	0.726957	4.71353	9.72606	3.09549	4.92763	2.19481	8.01923	2.22309	1.36517	0.0937972	2.3043	4.86997	5.45272	2.64235	2.03403	0.0185887	3.85234	2.47769	3.80515	3.48152	3.09559	2.02624	9.2543	3.67974	0.0867738	3.3346	0.0239862	4.50188	7.07623	0.068519	5.36224	7.46365	0.0815105	7.95022	2.30011	0.0308372	3.79179	2.41035	10.0203	2.10398	1.53109	0.0860307	1.21505
ANKS6	15.8616	4.44901	4.8074	14.246	10.315	12.1295	14.5454	3.74551	18.8318	15.7152	20.2383	5.20566	9.56989	10.4871	10.1913	2.76567	9.42792	7.06916	31.3789	14.5566	9.66044	6.92885	20.3198	7.09689	8.31376	9.09194	13.283	12.617	15.7598	18.6241	11.2724	31.3213	4.42154	10.7983	11.0765	9.65014	13.0057	7.86866	12.9361	22.1947	6.64774	10.3696	18.237	11.5328	15.9277	17.1812	1.23716	9.33798	16.0334
ANKUB1	0.118423	0.297095	0.114396	0.0179375	0.0855798	0.309731	1.10896	0.0310399	0.0216261	0.0165678	0.232781	0.0439136	0.0510018	0.0513943	0.0733933	0.0200254	0.281938	0	0.0949229	0.0973034	0.0874074	0.0249349	0	0.109841	0.110796	0.116386	0.0974667	0.0387066	0.0210746	0	0.0277785	0	0.0436301	0	0.144005	0.72654	0.109565	0.127227	0	0.0555526	0.122896	0	0.0519224	0	0.171079	0	1.59448	0.0331659	0.121979
ANKZF1	34.225	27.9175	24.0978	27.8655	19.3831	29.4996	25.9213	9.37734	17.2084	10.3187	32.0345	16.0422	18.2445	26.289	26.1128	16.0732	31.628	14.2262	42.3424	24.0259	27.3462	16.3866	29.5879	23.1663	26.5405	19.041	27.2679	13.0924	17.9208	27.4656	18.6856	33.9299	13.192	17.8408	18.1333	16.3909	26.0102	17.6057	10.6875	50.3797	32.2239	20.7812	26.2489	18.5035	20.8567	16.8264	2.03221	20.4928	33.9388
ANLN	5.04709	1.5225	0.978992	4.07849	3.14772	13.791	32.7684	2.03622	9.48299	19.1322	29.4242	0.584616	1.76069	3.29057	1.59232	1.24083	3.8445	2.9021	0.65882	4.59889	8.78632	2.1015	10.7355	3.7229	17.7743	1.36384	12.6874	14.4194	20.3249	31.4066	2.22237	10.0535	2.15263	7.04061	5.98037	1.57749	12.6443	4.19886	1.51706	10.3791	8.85141	1.42936	24.5224	15.1291	28.717	11.9737	1.58857	2.00481	10.7645
ANO1	8.23915	0.883163	1.00552	2.46126	4.93033	11.7135	20.6868	2.25731	32.5357	4.0995	16.2098	0.246904	1.67724	30.1991	26.4002	2.27515	5.05021	1.86417	52.1137	5.26456	21.8153	5.55396	24.5912	5.01835	8.95398	5.23499	6.23898	14.0983	4.0254	3.05267	4.58437	15.7709	16.3286	0.978347	1.12217	3.535	0.516123	4.58883	3.5622	1.38702	2.04524	7.04094	15.943	3.81399	33.2007	3.18236	2.5467	1.52044	7.21255
ANO10	20.2681	18.2731	23.378	8.9034	14.9123	19.8472	14.4851	16.6944	24.5688	14.1962	15.6098	9.42216	24.0609	20.3348	12.713	7.98952	16.8926	21.8281	11.5335	24.5307	15.577	14.1418	14.1234	14.107	14.121	21.6867	7.59944	11.3325	21.0426	10.7403	13.5183	14.0179	19.7446	22.2148	25.1136	20.0965	20.2137	30.9261	14.3192	9.73126	11.0188	12.1327	14.2957	12.3394	19.9368	8.01469	2.14112	14.9731	12.9731
ANO2	0.223873	0.0623781	0	0	0.441992	0.416304	0	0.14395	0.388157	0.286702	0.0742087	0	0	1.29736	0.979148	0	0	0.271161	0.0361544	0.164603	0.995124	0.474466	0.263581	0	0	0	0.277539	0.140734	0	0	0	0.290703	0.381525	0.150403	0	0.302499	0	0.241636	1.88424	0	0	1.13708	0.209898	0.245073	0.141907	0	0	0	0.681998
ANO4	0.0341395	0.03687	0.0287421	0.0692463	0.284466	0.0590677	0	0.0261899	0.0315677	0.0743096	0	0	0	0.0670882	0.190741	0.112952	0.0305248	0.0246841	1.28054	0.038906	0	0.0656954	0.0427726	0	0	0.318285	0	0	0	0	4.54822	0.0550904	0.12632	0	0	0.81944	0	0.0500958	1.61558	0	0.10166	2.13652	0	0	0	0	0	1.4305	0.0681098
ANO5	0.823858	1.51187	4.17798	0.446302	1.35914	2.05023	0.394154	1.04437	2.66113	0.355427	0.995969	0.470994	2.03033	1.51228	4.06821	1.59723	2.04223	1.86358	0.0730548	0.944827	0.975875	2.39896	0.239427	1.02417	0.00855352	1.45676	0.182388	0.337326	0.792735	0.0838864	5.27871	1.20646	0.817147	1.18566	3.93291	5.64266	1.22999	4.69479	5.42792	0.0510947	0.096935	4.40104	0.559256	0.205885	0.111262	0.0319513	2.67588	5.6999	0.0748046
ANO6	4.40943	1.28326	2.93952	6.99864	21.5214	10.0248	33.597	4.13079	6.87277	6.81161	18.3659	0.383475	2.84522	7.84877	22.9493	14.7872	8.99039	3.0668	17.8894	2.64562	13.6905	20.7689	16.4607	4.56299	16.8377	4.9661	5.77527	19.4085	18.5857	11.6947	55.8577	9.20267	26.2134	3.77836	4.76065	49.7021	4.87329	6.19366	23.9274	13.4121	7.8535	27.7407	17.8094	17.1507	15.2447	3.10442	15.3218	21.3162	8.69251
ANO7	65.3315	20.6601	21.1182	3.02466	1.53207	18.5734	1.6895	5.21938	20.1519	2.15875	40.3486	9.39127	10.2045	8.43998	11.3778	0.589081	32.0803	6.33349	1.28273	15.1359	2.15943	0.847505	1.39761	17.8919	3.03873	21.557	4.28325	1.76497	1.38854	1.13208	0.2411	21.8834	0.58323	5.32365	13.2158	0.884267	3.4858	19.3226	0.210438	0.680587	1.15024	0.256242	15.7926	1.77353	8.30959	2.17144	2.96842	0.467484	1.11905
ANO8	12.5229	4.22159	3.6582	3.54747	6.38128	3.1659	3.93887	1.2614	4.13496	2.19229	4.93147	1.11653	2.43771	5.47759	8.50935	2.61865	3.57505	1.59896	6.0416	13.2206	11.0386	5.24044	4.77218	4.79533	3.48432	3.74363	3.00237	4.38205	3.12838	3.77059	3.03426	15.9876	9.66391	1.29068	1.34078	3.61056	1.70918	3.02417	3.13468	5.50887	2.10711	4.17743	4.69599	3.01826	4.99974	5.40998	0.0372122	2.95683	10.2777
ANO9	103.827	81.3881	76.6257	21.7638	41.9288	76.6292	50.4071	14.5082	9.73794	34.8374	25.8563	50.1069	60.671	45.0593	13.359	2.81623	41.0995	17.5823	108.844	142.229	122.598	2.03531	95.6042	29.8906	97.0221	21.219	45.0049	18.9061	43.1378	46.8784	1.17578	152.694	6.31947	63.278	55.8818	2.519	123.075	38.102	1.01468	291.188	114.684	0.092343	16.9186	25.4945	21.6327	174.239	0	0.374146	111.552
ANOS1	0.715718	1.04018	0.737289	0.409974	2.0622	3.36221	9.87951	0.220535	2.7103	0.473718	1.97068	0.663617	0.975919	1.32816	4.02608	0.807218	0.549674	0.0852771	7.06483	0.640447	10.8586	0.802436	14.2065	0.682266	4.21389	0.739057	0.846533	1.18778	1.25034	1.04523	0.28403	2.76642	2.47308	0.403722	0.629647	0.99315	0.425351	0.580162	0.579458	1.51791	0.630953	1.02661	2.35515	2.70727	0.970621	0.334594	0.0905627	0.735584	4.72881
ANP32A	100.963	42.8766	56.565	106.624	106.257	87.8847	160.882	62.2762	107.65	65.4587	168.814	14.513	92.0886	57.6954	95.602	81.7272	101.557	71.9503	156.452	78.2907	112.509	67.8218	95.493	58.4742	210.061	113.588	78.0003	156.915	206.132	228.266	83.1838	149.244	121.319	54.9709	62.3116	82.8994	98.3824	103.104	56.3687	222.401	66.2282	68.4018	201.577	138.509	180.31	40.6323	187.509	78.6164	173.407
ANP32B	136.866	60.8479	88.1739	102.045	152.652	148.582	170.102	100.605	145.233	203.156	211.498	33.7093	90.6467	81.3724	125.226	69.607	131.005	114.188	191.632	95.39	118.08	78.6262	127.009	95.7911	114.493	102.285	161.695	140.437	153.717	315.328	128.097	116.045	98.0081	132.79	81.504	109.54	97.128	116.237	107.756	187.299	120.228	121.815	203.019	124.943	155.032	75.8159	150.941	138.962	97.4303
ANP32E	11.5267	4.93047	5.03382	12.6321	19.4895	15.6069	36.512	7.42681	25.3127	15.4464	72.0814	1.84538	4.81005	10.0781	24.5739	15.1562	18.0722	6.94641	18.4616	10.8224	15.6477	21.84	14.3182	11.0286	13.9098	8.44351	19.7725	44.367	18.5937	30.3363	16.2382	13.6904	33.1153	8.97411	8.58374	21.3612	12.9949	10.5275	21.0077	16.9238	10.3572	19.5426	65.1933	36.1361	40.8643	5.55348	16.0639	19.8385	22.3253
ANPEP	10.5597	119.976	202.034	14.0131	21.6575	55.4254	69.392	22.3597	11.7975	6.59312	14.9579	34.5302	7.8034	26.4835	6.63022	68.5887	8.17502	44.4304	7.8552	74.4846	33.2854	10.9363	8.98013	34.7639	8.2182	9.19391	9.92122	10.8381	7.09652	43.5588	1.41158	13.8774	24.9561	14.2359	31.2593	58.5931	18.7332	14.3436	2.55201	18.3305	5.86455	5.44454	14.6806	54.2345	4.62298	4.93853	4.63709	1.60678	25.1673
ANTKMT	107.127	44.2016	30.9536	23.0218	41.9876	40.1838	31.7096	28.4684	37.9019	37.6553	34.9135	29.0458	66.4258	60.9434	27.1037	21.5381	26.2367	60.8146	61.39	148.393	32.0481	30.8291	38.1453	40.9669	47.7248	34.277	29.6045	32.389	57.9211	58.3646	26.6867	86.1711	30.4991	41.4286	31.0404	24.956	39.4879	39.0089	31.057	75.5385	20.8297	49.7428	50.0599	30.3287	50.3595	52.3786	117.96	54.5848	69.21
ANTXR1	7.15128	3.53563	2.25982	10.6589	38.7858	16.2348	145.828	8.15449	17.827	8.91708	15.7396	0.488345	0.503701	14.1708	44.9696	42.1429	20.2605	4.51442	102.74	3.54	164.344	53.027	134.556	12.7819	42.3729	10.6343	10.4178	21.7746	8.81475	7.26968	17.7681	38.3634	108.125	2.43801	0.552257	38.4201	1.1649	3.72304	24.1634	3.1502	9.10699	16.0741	72.1108	42.9391	7.94546	8.37966	11.7735	31.8651	35.8932
ANTXR2	13.7467	7.20291	31.0634	22.2116	63.906	31.2327	51.7336	18.1278	13.1142	6.97011	13.3753	8.44098	22.1622	23.8075	90.8117	81.1822	28.0954	18.0821	47.1249	14.0065	18.7561	75.1902	32.2765	15.7737	14.3065	17.0239	10.5049	12.6558	12.1574	10.2944	216.466	15.0091	43.7253	15.3431	25.9266	150.869	10.944	37.451	104.581	10.7164	9.58218	150.478	18.5824	26.4094	20.6102	2.68575	32.7756	115.656	9.65115
ANXA1	38.0939	24.458	28.1661	197.695	274.317	57.9124	495.382	56.7123	70.633	60.9823	170.673	10.0754	10.4446	516.711	352.281	210.742	140.633	33.9339	119.66	52.6617	132.979	203.686	127.09	54.1641	40.5162	122.215	43.9604	96.5853	27.7222	167.682	395.96	60.3208	351.991	9.57127	18.0741	333.6	20.4991	18.3145	111.228	28.4134	96.5756	319.364	159.936	146.843	21.1044	82.6405	90.9097	108.473	43.9757
ANXA10	0	0.17098	0.694202	0.443308	0	1.08882	0.184714	0.321754	0.341097	0.154612	0.324324	0	0	0.0291915	0	0	0.121435	0	0.145477	0	0.468778	0.0776216	0	0.110548	0.0841605	0.119116	0	0.0604434	0.071746	1.46481	0	0.0867647	0.0674773	0.103583	0.128703	0.0939758	0	0.0795047	0	0	0	0	0.311812	0.0810345	0.192108	0.157815	0.0574845	0	0
ANXA11	226.34	426.9	356.45	181.314	79.7579	148.664	121.462	176.745	117.397	115.912	83.9385	166.301	234.925	272.431	127.507	82.215	159.954	219.823	120.473	517.282	184.008	68.0389	126.572	130.324	86.3991	115.823	282.783	115.123	126.668	221.64	160.365	133.304	80.5391	341.436	158.065	153.055	171.371	205.312	93.1007	164.155	136.582	130.344	112.637	124.433	119.769	282.977	220.243	112.832	186.355
ANXA13	13.2293	4.6585	5.14828	8.86462	7.97363	112.411	0.203273	12.0127	47.2317	8.85773	19.3389	1.77981	12.6179	13.5223	10.4305	0.560921	16.7579	20.5556	10.3234	5.88867	0.630457	0.901532	9.65302	8.25017	0.849732	38.1506	1.45759	5.64269	1.40475	18.2938	1.67111	7.14607	0.107348	16.9083	9.76689	2.45528	4.6719	26.9704	1.03307	35.6477	11.0889	1.32817	15.3014	11.3872	153.473	9.82911	0	0.980961	0.033387
ANXA2	526.411	643.907	985.102	1539.85	662.108	792.691	1423.28	541.332	770.521	519.96	964.385	330.389	807.344	833.819	460.514	270.06	577.523	667.279	716.733	923.224	734.261	409.889	607.733	384.088	438.006	567.576	589.458	653.797	829.538	1098	256.464	775.243	499.707	546.248	774.642	397.208	682.083	827.59	148.479	613.616	578.645	359.315	962.846	779.56	848.704	186.363	210.708	169.366	768.627
ANXA2R	1.65715	0.866755	0.486926	2.41436	3.14593	1.63672	4.21241	1.90646	8.73049	1.52679	1.72673	2.00514	1.17394	4.10931	2.01063	3.55851	3.12333	3.43795	3.6902	2.10831	1.72941	2.48929	3.52998	5.12342	1.28703	3.09413	3.11907	1.89626	0.454919	1.21517	2.14476	1.58348	3.57679	0.634031	0.726461	2.85876	0.566238	0.898103	2.6795	1.68349	0.925477	1.91561	1.66695	1.44535	7.29425	0.836799	4.02062	1.16833	1.03359
ANXA3	19.891	17.2959	37.6913	47.2799	20.4478	88.4014	212.151	32.4655	113.706	60.347	69.6462	27.1927	44.4307	45.0907	23.7554	20.3238	43.3145	27.595	101.39	36.9089	57.0268	7.9089	64.0696	15.5002	97.4434	28.0287	74.2541	43.7528	51.7048	65.9227	11.0841	36.3098	5.51375	48.5063	72.4883	9.67943	77.3767	66.9452	3.3483	83.2834	42.7714	9.90569	52.8296	74.4564	75.3084	56.6411	3.62419	3.15147	38.1113
ANXA4	100.773	82.4671	170.01	105.021	100.207	147.378	188.011	77.9778	182.455	94.8729	162.32	38.832	115.625	66.1391	80.2896	29.0292	96.8748	68.5304	141.301	135.672	135.354	58.6825	145.937	40.2409	282.303	68.5573	73.4575	212.745	351.869	162.77	77.0817	147.344	71.3596	133.376	128.219	47.9864	151.113	117.295	38.6059	153.656	62.1399	55.7869	177.906	207.616	349.226	50.6546	20.0761	51.7666	114.222
ANXA5	76.5981	59.9758	46.9689	147.794	175.215	80.2797	392.195	99.3903	138.427	90.8062	119.898	19.0794	55.874	156.069	229.25	213.547	138.359	83.0999	212.399	94.5803	364.668	236.42	253.393	123.845	200.943	145.476	90.807	96.1487	123.642	134.311	247.379	133.972	303.99	48.4444	56.328	338.366	48.8678	86.8702	174.297	81.094	91.2705	212.256	146.718	225.015	38.5985	39.824	173.953	170.317	168.008
ANXA6	36.6563	20.7387	17.4932	31.6706	133.731	24.1565	95.0069	43.3928	29.4524	25.3283	29.1903	8.3845	4.46175	87.4363	198.92	107.24	56.5957	45.7854	115.693	34.7809	163.367	167.797	99.5962	52.4501	58.0172	54.162	47.8383	50.0744	62.3691	32.605	296.921	67.1044	148.429	29.5717	7.00861	230.204	13.6581	15.3474	228.255	65.8162	54.2328	251.929	46.8461	54.4273	16.5161	14.571	31.2176	254.914	119.81
ANXA7	40.4687	32.4535	43.0044	32.1764	63.6638	43.0602	77.123	49.7202	60.7718	43.8574	57.0838	12.6975	41.3148	33.4449	71.5725	41.6141	67.0305	52.5755	72.2907	35.7979	58.5077	57.2053	55.3495	31.7962	62.5615	52.9112	27.5148	56.6491	75.2609	39.6671	71.1879	35.4627	58.4036	30.9137	43.775	67.5318	31.3114	64.2137	62.4462	50.9375	26.9389	63.6635	55.0526	61.3949	56.1577	35.1868	41.3311	57.4962	37.4654
ANXA8	0.124914	0.547275	1.26628	0.218282	0.418593	0.916945	9.51215	0.13219	0.31971	0.20251	0.412987	0.142606	0.164831	1.68281	0.241601	0.552378	0.203003	0.130581	2.07843	0.0241202	0.16643	1.27216	0.0330514	0.374139	0.0351519	0.0238553	0.212167	0.360257	0.0256806	0.138115	2.36824	0.379036	0.0533988	0.33929	0.402655	0.37891	0.12993	0.406362	1.11871	0.137013	0.106844	1.43737	0.221804	0.32016	0	0.10616	2.8911	2.3705	0.0254233
ANXA8L1	0	0	0	0	0.0357816	0	5.9223	0	0.199688	0	2.9817e-06	0	0.0207154	1.66169	0	0.356348	0	0	1.04364	0.166719	0.0904928	0	9.55438e-07	0	0	0	0	0	0	0	0	0	8.2356e-07	0	0	0	0	0	0	0	0.106711	0	0	0.448881	0	6.77069e-07	0	0	0.0726335
ANXA9	5.0521	9.63136	9.82648	2.42514	4.85824	4.96863	2.54418	3.11131	4.2086	5.11402	6.09204	1.31422	7.14602	5.19805	8.33242	2.21646	4.23796	6.8979	19.265	3.44119	21.3469	3.94684	4.63051	2.5462	2.51425	3.97196	3.8059	3.9301	6.64858	4.13438	4.6103	4.39987	3.64653	8.47744	12.8035	3.62252	23.0211	7.55892	5.60462	4.31857	4.57704	7.23381	5.49444	4.14082	3.02928	1.8822	0.0516614	4.9967	9.79211
AOAH	12.327	13.0348	27.7163	7.41846	16.7547	16.9573	16.3452	25.3363	7.3421	38.0457	29.0363	6.94469	2.43803	17.4761	6.83949	36.8653	10.6212	11.2113	86.1159	9.04887	36.2436	11.9848	25.0485	13.196	62.1011	18.7432	13.2032	19.6694	59.4342	10.2304	1.35373	18.5642	28.4767	7.68452	26.4414	7.53106	64.6259	10.171	5.70443	42.811	26.7493	2.51717	17.345	31.171	1.20943	4.59684	4.70468	0.994234	16.4278
AOC1	140.363	181.903	332.881	29.7294	6.50353	99.3221	2.74142	159.654	69.4336	46.2048	18.3371	140.629	330.151	91.9451	13.6217	2.10979	76.9038	213.607	20.6491	166.917	13.8222	0.294384	43.0001	66.1651	31.0042	114.118	11.8124	26.2207	56.99	10.3729	0.306562	118.463	0.501661	149.073	177.394	0.808118	155.361	291.364	0.167515	19.735	25.309	0.201559	21.4114	38.5487	45.2035	17.4264	0.748771	0.0915397	40.225
AOC2	0.416549	0.135757	0.186055	0.440349	0.889828	0.161718	0.376892	0	0	0.0558175	0.127889	0.0356301	0	0	0.338089	0.504351	0.261921	0	0.270387	0.379898	0.727908	0.465295	0.0858997	0.301844	0.945918	0.0630289	0.46146	0.345077	0	0.138376	0.370704	0.113247	0.159408	0	0.10721	0.746282	0.443465	0	0.328244	0.946715	0	0	0.590463	0.213681	0.176707	0.123556	0	0.48831	0.6269
AOC3	23.1572	7.24653	4.87845	5.33539	128.621	4.98816	16.669	13.1711	6.47477	2.90224	3.22464	0.853795	0.426679	67.1743	123.258	41.8579	28.1833	13.5554	13.2312	18.0714	14.4961	108.652	23.6205	11.345	6.48784	18.2842	6.25159	2.94114	3.34094	4.21063	262.374	15.3327	165.344	4.14346	0.614673	239.067	0.181278	7.64606	287.895	2.02368	4.37557	273.321	3.01113	5.59724	1.95321	1.46294	102.012	361.457	10.8741
AOC4P	0.393592	0.0517076	0	0	0.226649	0	0	0.0607904	0	0.0320387	0	0	0	0.788194	0.99875	0.231532	0.0734701	0	0	0.0385556	0.0493835	0.407137	0.123071	0	0.0267921	0.0944225	0	0.0534728	0	0	0.566123	0.127558	0.650114	0	0	1.53681	0.0587429	0.0551554	1.58218	0	0.0339535	0.848218	0	0.0231339	0	0	0	2.73867	0.172914
AOPEP	46.673	10.2949	16.6036	37.8436	99.3227	16.9239	48.9397	16.1897	83.609	26.0027	19.3135	5.57403	12.0378	68.9031	114.933	48.4952	55.4608	19.3607	83.1511	38.0304	61.6384	78.4074	81.4032	23.9734	25.4122	44.2951	32.4312	15.342	32.3543	28.8184	209.254	52.3892	120.638	13.5488	7.2252	159.944	12.9867	16.5059	187.61	21.8897	20.1151	151.038	27.268	23.4117	22.8585	11.4007	43.3802	172.931	51.8016
AOX1	0.617835	0.284126	0.839287	0.345839	29.2154	0.257146	1.23577	5.88936	0.750576	0.317651	0.54867	0.0697002	0.0900299	2.7755	21.0254	2.78599	2.99481	0.495658	0.830342	0.389293	2.09766	4.07784	1.86912	4.33364	0.509443	1.94787	0.319689	0.473273	0.30653	0.159561	5.67046	2.37094	12.709	0.0929844	0.475394	9.73101	1.98577	0.155202	6.79931	0.101232	0.645399	8.37853	0.450936	2.43128	0.0806922	0.0863758	1.45407	2.79618	0.48592
AP1AR	14.9879	6.1857	16.8577	8.43415	13.1014	23.8661	31.8073	8.65013	17.2198	10.7837	28.1	6.58534	11.4408	8.89228	11.6476	10.0148	10.2823	7.05264	45.4546	9.35091	11.6191	11.2671	22.1836	5.96142	26.8571	8.01301	8.82281	16.8556	17.0405	13.7065	8.74515	14.3781	11.1406	7.44174	28.7315	17.8647	23.2786	21.6317	11.5052	30.7667	14.4859	10.3269	22.5997	17.2248	19.1544	9.15851	24.0895	10.3919	15.5685
AP1B1	42.4061	21.7174	31.0581	17.4775	24.9167	20.2292	28.2082	36.3091	32.4437	17.2961	23.5171	14.9651	27.9822	21.6666	20.2874	19.4498	23.8311	24.2931	26.4068	59.6715	22.8527	21.5459	24.1265	25.3283	31.9743	22.52	24.0232	23.7969	39.7225	25.601	14.4971	35.6382	20.1129	23.6477	16.0753	18.9829	17.2992	22.8137	14.626	23.404	15.5257	16.3552	30.4788	30.6203	27.1704	9.61983	7.07628	15.0554	23.0063
AP1B1P1	0	0	0	0	0	0	0	0	0	0.740052	0	0	2.05646	0	0	0	0	0	0	0	0	0	0	0	0	0	0	0	0	0	0	0	0	0	0	0	0	0	0	0	0	0	0	0	0	0	0	0	0
AP1G1	11.4629	11.5273	20.473	9.61317	13.5771	16.0337	24.6904	8.64631	19.5445	6.93677	23.0184	5.89096	17.4095	11.8859	16.6036	15.1437	15.9211	8.8399	20.6867	11.4871	19.0405	12.6366	20.0588	12.6214	21.2233	10.1816	13.2142	18.1389	27.1125	9.26431	13.6057	16.4765	14.1431	7.89766	14.9038	13.3426	14.4248	17.2724	9.84661	19.4425	7.99763	11.2561	21.5338	15.5372	21.7829	7.74524	9.17833	8.53486	9.47666
AP1G2	127.698	69.4471	61.1645	36.2777	37.6273	61.5364	47.3852	29.8515	46.4063	38.472	52.1463	52.2059	59.2346	68.7193	41.7938	26.5935	73.957	46.2081	123.934	145.896	79.3484	29.0944	37.3288	51.4064	52.1742	43.1045	58.2926	44.747	23.2487	48.2598	5.75637	114.804	29.2614	32.1316	48.0632	20.5477	58.1338	53.4847	11.559	82.2935	36.8715	16.8005	33.43	36.5563	59.721	92.3141	6.10376	10.6114	71.4174
AP1M1	15.2752	6.90172	8.44476	9.67201	26.2338	9.21435	41.5028	12.2439	13.5993	16.8671	11.0356	4.33171	7.1727	22.1863	26.8545	21.2003	13.7535	10.2756	35.4705	21.3981	29.7253	22.054	29.3365	13.4795	28.2125	16.2183	10.9937	18.4824	24.8454	27.1575	33.6044	24.3707	37.2669	5.62048	4.32625	28.151	8.11515	9.58203	23.5416	34.6129	12.1171	26.1685	12.6543	15.2917	6.58562	10.4211	9.24671	24.8493	29.0293
AP1M2	137.131	127.321	105.7	39.1678	22.5725	85.1717	10.0012	72.6276	89.0045	90.8826	67.873	54.8276	118.176	72.6218	14.4929	1.59472	57.0298	118.758	51.4699	184.805	62.4533	2.23525	50.861	41.2761	73.5891	66.0877	104.158	71.5529	73.5015	96.9351	0.177541	95.496	0.170704	107.981	80.6866	0.701647	82.4323	109.241	0.604866	80.3834	55.2256	0	53.6447	51.4778	101.6	97.4041	0.0674653	0	73.8143
AP1S1	116.366	74.2003	100.892	68.3638	70.1767	117.086	58.4687	72.5748	66.2721	120.504	127.559	13.9671	116.806	60.1426	54.6737	21.8048	75.0448	77.8387	92.7666	128.31	97.6205	30.8304	143.725	42.5152	55.0841	63.7762	50.5601	88.982	144.612	270.843	40.0244	155.513	35.5792	159.819	110.823	26.7641	149.494	103.44	29.2967	149.649	91.5823	37.267	136.014	125.103	169.526	49.853	29.7238	37.0333	158.605
AP1S2	7.93784	3.89063	8.94052	9.61547	49.3369	10.5923	43.9166	11.1562	10.1801	8.48114	12.4778	2.50278	3.71199	18.1862	72.0136	30.5239	23.9029	6.40459	22.1227	5.84483	21.0506	49.7078	25.9577	14.1105	15.7623	10.0348	8.67679	8.05593	22.6348	4.4282	68.5692	8.651	31.3215	3.49865	6.45694	45.608	6.54874	5.81141	30.9495	5.81424	13.6019	33.406	17.4132	16.1209	11.3713	2.38376	17.326	44.5899	10.8387
AP1S3	2.04092	2.20909	3.42911	2.87505	1.21924	5.61781	11.574	2.13811	4.0761	2.80954	10.2538	1.31212	2.79413	2.56205	1.35212	1.11133	4.49086	1.82032	6.40437	2.95913	4.36052	1.19274	3.26468	1.68854	6.75101	2.21001	4.85686	5.00872	6.68102	8.44383	0.191644	3.31161	0.4709	1.76358	2.77192	0.845836	3.31945	5.27302	0.548245	5.97212	3.2693	0.34617	7.99388	6.1714	5.38289	3.20789	16.0765	0.500618	4.35745
AP2A1	65.5516	20.9586	33.9154	23.2825	35.4187	25.0046	41.9732	33.2818	38.3087	19.5913	23.6672	7.62769	22.2466	24.669	38.3795	21.1539	23.3268	30.4536	32.1503	88.7207	48.3803	29.008	37.3855	23.7427	33.4075	33.0215	25.1823	32.7343	36.452	20.4069	46.9246	91.9756	41.9	37.4366	19.8939	32.6466	25.2638	17.7879	28.6128	71.0542	16.5066	35.691	33.2255	27.7625	30.1842	13.3704	7.96583	39.7205	81.3739
AP2A2	23.7468	6.9401	9.85557	6.48942	25.8299	11.0476	29.298	20.7363	13.5791	12.7784	22.0937	3.73506	8.44823	14.7351	28.2902	8.77981	7.40453	3.24959	14.4655	18.4595	14.1628	19.212	29.3808	17.0924	20.1158	11.394	11.5551	13.2948	12.1584	1.69056	16.0148	24.3018	13.7374	13.7023	15.6686	15.691	15.4941	4.20019	10.79	22.5732	6.98452	11.4915	23.7015	9.15106	14.1272	12.5068	10.22	13.2111	8.42181
AP2B1	43.4818	21.5227	32.6742	29.6792	30.053	55.3239	120.712	37.1303	51.8941	46.6242	49.2435	13.9466	51.5713	30.7889	40.4289	21.4307	54.7124	25.066	48.2474	33.2954	32.9605	27.2903	44.774	28.0882	69.1025	43.2344	26.3911	65.772	65.3039	46.6228	23.5717	40.1217	36.9393	21.2272	51.4141	31.4822	43.009	57.3162	17.8877	22.4223	20.3174	22.0927	46.3821	50.1459	36.7578	14.319	13.9505	19.8496	40.5629
AP2M1	117.159	74.9842	89.4885	88.5915	168.179	82.8658	168.709	120.67	141.936	138.657	101.837	25.096	72.6707	97.7176	170.501	111.269	121.376	109.299	130.405	108.948	151.204	168.441	184.259	88.5885	108.4	153.913	74.3498	124.3	120.049	102.159	217.426	169.893	256.034	85.7592	69.5118	191.631	74.8291	101.551	166.699	95.2993	65.2453	204.737	119.533	113.005	103.577	53.5548	132.13	218.714	132.801
AP2S1	141.921	135.435	108.788	89.0126	126.494	149.788	136.496	117.971	111.355	137.053	158.085	65.719	132.827	153.935	72.7876	73.9247	99.5525	152.254	78.6245	130.902	199.61	90.3311	131.415	165.495	115.179	81.9801	167.528	96.8522	132.354	258.025	51.837	121.557	86.3068	162.491	121.871	107.956	136.06	135.098	56.1891	115.856	106.775	82.4132	134.792	100.846	169.142	130.441	408.407	73.937	157.756
AP3B1	14.73	22.3316	35.1296	13.9962	12.0046	25.2869	30.5761	16.8609	21.782	15.5084	17.3406	8.38862	19.3046	13.3029	15.9371	11.276	20.1736	19.7431	16.3417	15.0529	25.717	11.8712	24.3163	13.3286	21.0303	15.9281	8.68756	12.4521	22.4864	14.3099	19.4038	12.5311	14.6513	26.2069	26.0566	19.5258	17.5139	29.2465	11.6542	15.929	15.8189	14.1572	18.4616	17.4853	13.1124	6.91111	10.8427	19.992	10.0188
AP3B2	1.33963	0.316976	0.590685	0.438462	0.710689	0.907169	0.949447	0.670109	0.658388	0.53536	0.760015	0.371652	0.34558	0.507042	3.05953	0.953343	1.24388	0.452435	2.03498	0.347209	2.09858	1.20079	0.852446	0.399821	0.13479	0.527786	0.626102	0.0779449	0.453816	0.439189	1.47816	1.31306	0.926668	0.423446	0.792791	1.15889	0.524103	0.391515	1.7985	0.448376	0.327405	0.484213	0.22328	0.63207	0.376802	0.330296	4.1917	0.904674	0.80716
AP3D1	36.6218	24.0211	24.1616	17.1793	16.8141	25.0109	28.7116	11.6336	24.0735	16.7025	26.5439	19.1745	28.1543	27.9655	16.9924	16.1082	17.0443	25.0888	23.2523	53.5799	32.6969	17.6042	27.7774	22.1276	30.7526	16.6309	35.6768	31.6794	38.2428	45.3293	19.0285	36.625	19.0894	20.9299	17.7017	20.8587	15.6024	17.8608	11.8185	38.4593	11.8152	10.6782	17.1562	24.7301	33.9187	22.4876	6.89159	20.8587	25.9308
AP3M1	9.0335	4.56384	8.1548	6.64664	13.5164	14.2451	29.8674	6.7957	15.4054	13.3031	23.7999	1.40327	11.0207	6.61785	20.1993	11.9893	10.7261	5.58754	19.608	5.23937	12.039	16.419	19.977	8.33425	22.6719	8.86091	8.24907	15.3976	23.2723	9.04899	16.9343	9.54721	14.3763	5.70224	9.95874	16.9291	7.13577	14.2034	12.0348	17.679	9.71841	20.3911	22.8031	18.4564	14.795	4.75646	2.30337	11.7319	15.6643
AP3M2	4.26191	1.65993	3.10928	5.56317	5.64284	3.14679	17.8507	2.20891	2.65937	12.2731	18.6064	0.772594	2.77016	2.54934	6.13743	3.78252	7.14242	1.9796	16.9098	4.92246	10.1106	7.3437	17.8063	5.6122	11.895	2.37213	6.96284	4.03165	6.37846	4.75621	6.94632	5.62897	5.90637	3.30822	1.99485	5.16383	4.18659	3.5546	4.49315	4.21685	2.94848	9.28882	12.3976	4.76122	5.16463	1.65058	0.418509	4.57289	10.4618
AP3S1	31.9829	41.4133	78.1109	35.6545	66.5196	93.3913	114.355	54.2354	98.0895	72.4717	106.208	11.7906	40.3873	44.1465	76.1751	45.536	51.5832	51.2829	64.4266	25.9721	81.7268	64.2104	75.9652	40.3934	59.7849	55.3174	25.8335	43.6551	64.7676	54.6422	116.532	41.2853	82.5576	51.6148	73.2091	91.8775	66.2498	72.599	77.8477	39.5373	38.8189	82.9263	96.2266	59.4225	56.524	36.839	49.5997	83.1697	64.9972
AP3S2	13.9974	8.98652	18.7355	8.63707	15.6573	19.7682	22.6057	11.9802	21.8334	12.5603	12.6814	2.60131	14.1562	7.79665	16.0216	10.0325	14.2388	10.563	19.0843	6.73099	13.9922	14.6917	15.3082	13.6655	15.7114	10.8303	9.8862	12.9934	37.5402	17.3107	13.9874	13.6276	13.4971	6.98862	15.7836	16.7862	10.3731	20.9422	15.1739	15.0439	11.8351	16.3886	18.0742	17.6878	16.1	2.42851	4.40295	10.5795	13.7238
AP4B1	31.9607	12.9357	14.176	15.3458	12.1763	30.0806	33.4578	8.77111	12.9795	9.1935	27.2273	14.4541	28.3301	22.2121	25.2423	11.744	25.3322	10.8872	17.412	19.9681	28.5079	13.7261	20.0065	24.0339	11.3229	12.0428	18.5545	11.3383	11.9198	14.4071	7.45777	17.9345	10.989	12.6801	22.2022	17.2929	21.3911	15.4221	9.22507	26.4484	21.3296	16.1046	14.9436	12.495	15.6213	24.8496	15.4197	11.8177	12.5256
AP4E1	1.35674	1.3564	2.36753	1.0444	2.32409	1.96584	4.3167	1.26931	2.2403	1.14186	2.25952	0.543584	1.98014	1.69321	2.88861	2.26145	1.9456	0.901743	2.46096	1.59003	2.73449	3.51844	2.4118	1.40296	2.81848	1.57178	1.47683	1.91078	2.76239	1.6333	3.99821	1.31134	2.91958	0.704581	1.84701	3.53308	1.58941	2.19782	3.34359	1.68901	1.23133	2.7555	1.60302	2.30018	2.26457	0.564571	1.89725	2.27019	1.69059
AP4M1	14.6332	9.82758	13.5822	4.98451	14.9186	11.9385	14.8842	7.01319	8.9279	9.67439	9.06606	4.34172	9.84576	12.3794	10.4911	5.65239	9.14578	9.37387	16.9746	17.0715	11.4827	13.7154	13.261	7.85367	10.1599	9.09084	8.2498	8.86616	8.28525	11.5007	27.4182	14.5624	10.112	14.7414	10.1359	18.712	16.0966	10.3225	18.386	21.543	11.8283	23.0481	11.8125	7.76574	18.0063	6.89838	11.2968	21.3714	16.047
AP4S1	1.46717	1.53306	2.31773	0.996697	3.80709	1.60766	4.01348	2.20936	2.67836	1.79512	4.51628	0.487114	2.18498	3.02944	5.73335	4.47005	4.26183	2.70378	6.04924	1.37181	1.79689	6.1539	3.83592	1.94898	3.26813	2.64629	1.85917	2.86657	1.137	2.86998	11.3077	1.67538	6.69067	0.578479	2.93694	9.80514	1.01902	2.19254	12.2515	0.697165	0.732977	8.32159	3.40546	2.78148	3.62721	1.4461	16.6856	9.17193	1.03987
AP5B1	10.6424	2.64761	5.41153	2.7505	6.20051	3.56739	6.87282	3.76995	2.83312	2.43543	3.74361	1.5691	4.83107	2.42807	3.26131	5.53115	2.48759	3.34165	8.3142	13.5396	4.92076	3.31638	4.2448	4.2082	5.87081	4.87355	4.01556	5.26292	6.92235	4.03597	4.62346	13.191	5.78453	2.35885	2.67169	3.21523	3.42051	4.47377	3.81828	15.4575	1.91051	4.70914	4.51433	5.1026	2.87916	1.40716	1.78132	3.37249	7.67621
AP5M1	14.2059	8.01442	15.2132	6.84964	11.2033	19.4159	16.5674	7.06407	20.0055	10.7522	22.0037	3.70896	14.0011	5.18604	13.9107	10.7091	17.5116	7.10244	24.9443	9.79806	14.5364	13.6511	11.4179	8.97562	24.0998	11.1672	7.95787	16.9202	15.086	10.5128	15.6937	13.6781	15.1011	4.33153	22.4827	12.3549	15.9502	23.9419	8.75597	10.6566	5.55225	10.8942	17.1084	21.7621	25.1311	4.8161	2.58543	5.42594	7.61521
AP5S1	7.88478	1.92686	3.72777	4.58629	5.0958	3.87319	4.49351	4.79014	3.9788	4.80903	3.9552	1.30949	6.47433	2.73021	4.76493	4.34689	3.01132	4.49894	5.24122	9.85838	3.63161	4.73366	2.62487	2.82643	8.10264	6.30234	5.72801	3.7425	8.87449	3.79017	3.69724	9.59834	4.70604	3.78443	4.39294	3.96329	5.25885	4.0373	3.72904	3.6311	2.91388	4.13969	4.48656	4.39898	8.44552	2.67715	3.02178	3.10863	4.58014
AP5Z1	27.5416	19.7253	14.7524	9.78589	8.97316	11.6716	11.9164	4.26211	7.68416	11.5951	7.48414	24.1638	21.1841	28.5461	10.7265	14.5121	14.1681	13.251	14.1094	35.2483	27.81	7.75099	13.2307	24.316	7.16605	9.29185	36.8707	8.16865	7.30689	18.8454	6.01568	21.4861	4.47647	20.4996	11.5266	10.9587	18.4113	9.65403	9.12738	22.2108	16.4597	13.6328	5.96166	4.97438	13.6186	25.3075	34.6487	9.82153	15.5563
APAF1	6.56268	10.144	14.0937	4.26156	3.84187	10.5444	9.57099	7.08713	11.8241	4.85341	10.3802	4.34217	11.0483	5.08752	7.3788	4.2798	7.45461	9.98308	6.61148	4.55185	9.2391	3.1088	9.64954	7.3458	4.69025	5.64574	8.17037	10.1589	10.636	8.2619	4.87569	6.60463	5.91456	6.42441	13.2192	4.71548	9.0458	14.0235	2.99685	7.06533	4.90114	4.07725	10.186	11.2726	15.1768	2.89218	1.66131	2.64531	5.69493
APBA1	1.97892	0.836482	1.52811	0.16581	1.71776	2.757	0.634744	0.553614	2.26572	0.392514	2.62872	0.134858	1.26464	1.12853	3.21066	0.382112	2.06298	0.64939	2.58613	1.03819	0.347609	1.37152	1.85763	0.871069	0.967548	1.02004	0.361951	0.457175	0.636729	0.300785	1.52297	2.00205	2.39168	0.397925	0.894942	2.19412	0.34191	2.36691	0.734009	1.41745	1.93066	1.47866	1.58124	1.05864	7.91631	0.0688762	0	0.523771	0.107112
APBA2	1.56798	0.0570376	0.0467834	0.554784	0.656951	0	1.80979	0.261327	0.940537	0.21286	5.4379	0.548745	0	2.50894	2.80772	0.839752	0.715296	1.45617	0.589765	0.276543	5.31789	1.48421	4.9136	1.20021	1.02345	1.49111	0.226884	1.00523	0.338538	0.734754	0.181317	0.936095	1.92368	0	0.0723762	0.433771	3.86679e-05	0.291244	0	0.000741503	0.462777	0	8.56746	1.53684	0.656627	0.594406	0	0	4.4378
APBA3	32.42	9.34966	8.93486	11.9101	14.5898	13.4539	29.8232	10.3393	12.0518	12.6566	14.0798	8.08901	8.55922	11.9942	17.2133	11.5794	14.1059	8.83482	23.2294	26.6121	16.968	11.9804	15.142	22.2018	18.4971	12.2422	18.1808	13.8048	10.3305	14.9781	10.8845	27.8323	12.2608	7.61636	6.95275	13.2383	9.46211	7.88485	8.1958	37.4411	10.6209	13.1951	11.8087	12.0519	12.6257	9.8353	6.39107	14.8297	22.6241
APBB1	7.12388	3.30634	3.57163	2.61627	20.198	2.02757	8.76494	4.94237	2.87291	1.84019	2.58505	1.3529	0.615933	11.1719	32.8483	11.4999	10.0518	4.81459	10.998	8.86405	10.9332	25.858	11.024	4.05917	3.44533	7.04024	4.6576	2.97505	4.5518	2.21716	48.9666	8.72538	20.9389	2.5566	0.968096	38.9238	3.31805	2.34903	39.313	2.19745	1.7085	38.8826	3.17483	6.42365	1.22443	1.67439	31.3418	44.9721	7.03378
APBB1IP	2.61643	1.48947	1.51803	3.27935	5.11796	2.60891	9.77507	7.84206	2.62524	2.20827	4.84832	2.38318	1.50114	4.70109	8.81563	21.5303	5.21526	4.59974	7.05538	3.04629	4.32513	4.52177	4.27425	11.8616	3.7157	6.74937	2.38675	7.3608	4.26501	3.77704	0.437438	5.74624	13.1942	0.564065	0.407856	4.4198	0.36143	1.56662	1.31941	6.52045	1.12393	1.03275	6.74789	5.57098	0.971732	0.565194	0	1.13197	1.32749
APBB2	5.64447	2.10505	4.03546	4.64093	27.2717	5.83017	27.4941	1.62656	3.83743	2.91788	8.8994	0.297696	3.92113	4.90157	14.2464	9.61628	9.80375	1.78551	33.7201	4.05817	8.88578	18.0698	11.0268	4.68925	13.8405	6.29316	4.93963	5.39207	8.63393	8.8849	12.764	10.5054	34.1731	0.86799	4.67526	14.0567	3.33827	5.62001	7.00416	13.1324	8.45947	7.86195	10.0678	17.544	4.19483	2.01936	6.47496	5.16735	14.5733
APBB3	26.1209	12.7439	17.5843	8.92857	18.5249	10.3015	14.3926	3.41584	7.2744	5.48507	6.34461	7.38813	12.9535	21.299	17.8266	13.1584	20.2254	3.70932	21.5842	29.7017	17.12	16.411	15.3975	18.738	5.78658	11.7997	7.70483	4.95004	2.42496	7.09883	16.2853	21.9419	20.3889	3.19172	6.68148	29.4954	7.95115	10.8373	12.8487	13.7159	8.92422	21.6117	8.31865	7.76328	3.52017	9.66908	4.63115	14.6155	17.5797
APC	2.24626	2.14217	4.92381	1.05699	6.43968	4.49209	6.70521	1.44997	4.45526	1.66366	5.62192	1.04815	3.5468	2.3698	8.41655	5.10388	3.38854	1.11817	9.16126	3.53955	3.74504	7.00382	4.74843	2.21131	6.32804	2.80253	1.21273	5.41359	7.68832	2.69067	10.7738	3.14553	7.79641	0.949193	3.8728	7.7684	3.08772	4.65208	4.64217	4.30109	1.19848	6.66127	5.46196	3.65248	3.01443	1.28966	1.90434	2.81667	3.05317
APC2	4.48633	1.80145	2.4542	1.60372	1.25161	1.63168	1.82857	1.47628	1.70608	1.43199	1.15002	0.515913	2.51162	1.49241	2.34092	0.726418	1.17239	2.34404	2.41514	3.15135	1.30244	1.29249	1.72559	1.47064	0.377466	1.67424	0.671252	1.47367	1.05696	1.47084	2.30469	3.39514	2.46118	2.48151	1.87583	1.28303	1.06695	2.6003	1.84592	2.60134	1.15441	1.59053	1.22312	1.42727	3.99185	1.44853	2.45821	1.80957	3.42304
APCDD1	14.242	7.72889	5.45755	7.95781	24.8649	4.89997	3.98933	9.6435	5.8663	23.8604	3.21125	0.48078	0.512512	15.5597	25.2606	1.6957	16.2207	7.19849	516.938	12.4157	23.1312	5.78148	20.5746	13.0163	20.2416	16.6338	13.9716	12.519	17.0236	4.21042	7.37826	45.405	20.8404	12.7787	12.661	3.26569	20.8796	4.36528	2.72574	108.092	26.7465	7.13368	8.18192	36.9265	4.25444	1.32415	1.98609	2.27479	135.206
APCDD1L	0.546547	0.0115243	0.170758	0.123857	1.46495	0.0411761	1.14012	0.356037	0.187029	0	0.255808	0.0181252	0	1.10851	3.57926	2.48389	0.305724	0.321856	0.680609	0.379843	2.28586	0.458028	0.0166786	0.0950209	0.0688913	0.723521	0.0152331	0.0957102	0	0.0140952	8.22517	1.14311	4.25803	0	0	6.38911	0.0824966	0.0472236	6.65466	0	0	6.64997	1.04139	0.0741746	0.156577	0	0	9.31088	1.50298
APCS	0	0	0	0	0	0	0	0	0	0	0	0	0	0	0	0	0	0	9.99309	0	0	0	0	0	0	0	0	0	0	0	0	0	0	0	0	0	0	0	0	0	0	0	0	0	0	0	0.0980722	0	0
APEH	70.5152	20.3582	38.6837	35.3505	37.4286	42.2602	38.6525	42.7901	53.3365	42.2807	60.9122	12.664	47.774	27.3326	31.4605	24.4196	40.666	52.1011	65.4839	94.0487	45.6105	27.0155	40.895	32.4747	76.7466	45.0621	44.498	63.1394	82.8511	57.5586	34.3747	71.4379	31.0936	51.0457	42.3565	23.049	52.3685	42.7788	20.8657	78.7131	28.698	32.1696	68.1116	62.991	52.5515	27.3881	36.6969	25.6114	57.003
APELA	0.660928	0.173389	0.435579	0.23888	0.732715	0.311165	0.568526	0.0280423	0.305062	0.574325	0.361354	0.198772	0.121319	0.361224	1.46521	1.10392	0.945389	0.990233	0.524744	0.245591	1.74488	3.16258	1.41148	0.140288	0.719007	0.0876429	0.984217	0.564862	0.305771	0.112885	0.344047	0.566979	0.197062	0.558467	0.0371479	1.3282	0.659258	0.367912	0.121772	0.748149	0.823343	0	0.609941	1.00445	0.308842	0.267584	1.61248	0.225324	0.686825
APEX1	127.193	22.7025	21.0116	51.2793	114.309	78.6575	75.9209	59.0656	110.984	108.207	147.339	14.3894	49.2076	53.2743	93.0056	49.7765	97.4511	54.4539	195.138	104.398	97.4249	58.9463	92.2278	53.9338	167.994	88.7847	79.4102	127.893	105.243	143.92	102.804	127.479	94.7309	54.8613	43.1686	77.0649	65.6067	49.1728	91.6671	107.01	53.2206	89.5354	175.297	80.4803	166.737	71.3162	40.9108	103.08	119.427
APEX2	13.5709	4.70621	7.68404	3.54516	6.465	7.92106	14.7366	8.181	8.94257	12.4405	12.9393	5.02088	9.5051	5.62227	5.95155	5.36448	7.25201	7.24253	11.7274	16.7124	17.5779	5.25814	11.6906	6.79774	17.6205	10.4412	11.8051	17.8099	23.321	18.6999	4.0317	13.3258	4.39251	6.40285	8.70072	3.29161	11.2564	7.81335	2.72279	11.0138	7.23821	4.63937	12.5043	10.129	11.4299	5.83124	2.0201	3.85199	12.0508
APH1A	91.4493	56.9541	110.591	63.1405	73.6495	90.3488	111.606	100.767	155.073	115.72	157.321	27.7843	106.133	52.7384	58.6135	40.3468	83.9035	93.723	144.04	90.9864	90.9376	37.0958	92.1112	59.0032	96.5778	96.7113	83.9117	100.291	126.386	68.75	29.1614	102.01	68.5464	90.785	109.276	39.4571	111.013	104.874	32.0469	88.5998	77.0507	35.0648	168.109	99.5087	198.321	32.1193	16.4216	25.1903	101.378
APH1B	3.28704	1.99577	3.5794	4.0785	5.74046	3.22219	7.00265	4.36074	8.18521	1.17812	4.8245	0.39202	1.00399	3.22025	8.3403	8.37625	3.15685	1.81609	15.3623	1.47087	10.4295	6.48015	3.58825	3.38511	5.59719	4.00602	5.60396	4.63422	3.82056	6.02503	5.34948	3.18265	7.30318	1.16869	2.95326	8.38546	4.72239	2.55148	4.1686	6.52692	2.20748	6.86644	5.12905	8.22028	9.34591	2.1541	4.64385	3.55232	3.41366
API5	23.9837	10.73	17.4105	16.8891	29.0735	32.2062	64.3134	17.453	64.5226	24.2865	56.3552	5.73061	26.2389	18.5364	38.2336	28.2508	25.4039	17.1731	45.7655	17.7639	27.3999	35.9481	74.1235	21.6983	39.138	25.3777	19.1902	44.8588	83.9812	28.8594	41.7632	33.1507	34.3431	16.9094	30.6987	39.1763	41.2649	36.55	30.2718	40.9209	22.0959	36.1657	53.2373	26.1294	38.2218	16.9533	25.9785	33.4735	30.8462
APIP	31.1263	40.355	37.4872	17.7833	17.4208	31.0598	27.6666	23.9609	81.7376	121.26	17.1762	3.89244	42.9608	16.3962	23.5196	13.4825	75.7122	32.0188	54.5783	23.6327	22.7968	18.1272	31.8512	17.4811	79.8629	49.1369	21.1664	20.6714	70.0598	17.8187	29.0349	26.0438	14.6981	29.3522	38.4465	17.6583	40.8686	48.5814	26.3537	27.032	21.4622	11.162	19.8753	19.1578	56.2651	14.083	39.6197	19.9842	96.7355
APLF	0.308738	0.038099	0.0944148	0.324408	1.15061	0.761648	2.00582	0.158801	0.415106	1.25524	0.64152	0	0.22357	0.558	1.55733	0.705494	0.532887	0.348971	1.41413	0.172288	1.02821	0.914721	2.41712	0.362044	1.54201	0.337682	0.22985	0.510618	0.900214	0.689031	2.68425	0.833207	0.889419	0.458802	0.376469	1.79651	1.14748	0.310594	2.2598	1.24255	0.764397	2.66267	0.558416	0.719144	0.751696	0.255502	0	1.55775	0.952022
APLN	7.60331	0.750764	0.197516	7.74378	4.254	4.39769	1.66919	2.78529	2.65448	2.56412	7.46486	0	0.0560584	2.64226	4.82208	11.1385	4.11603	0.203977	5.16032	4.71895	26.6426	10.537	42.2081	1.97131	14.1049	2.6613	9.49312	4.20516	8.35481	19.0201	0.960705	1.45862	17.9504	1.91306	0.244693	17.9834	0.36083	0.386797	6.11046	6.96477	3.07961	1.21851	3.75075	6.59142	3.12382	1.92533	2.69174	2.87346	28.2168
APLNR	10.2265	0.950006	0.403699	7.68287	12.5457	4.28684	11.7205	7.32663	7.74701	6.96147	8.85957	0.3341	0.577353	6.97756	17.7962	7.33236	17.1313	6.70846	13.561	7.62958	7.2929	23.9596	19.6708	19.3448	9.71793	4.85444	16.0487	8.48061	9.08474	6.79306	0.949385	11.0359	32.1356	3.9201	0.372824	26.2533	0.73685	6.99933	7.29782	1.91233	0.956517	1.27978	12.0452	3.60653	5.31759	0.634837	3.96188	5.18134	11.3622
APLP1	1.97202	1.37716	0.148032	2.07376	2.58167	0.587994	1.75332	2.62316	1.39571	0.326141	1.02988	0.490012	0.57583	6.09083	7.31309	1.98341	2.85559	2.27277	0.418724	0.740892	3.01309	5.41893	3.52023	3.41624	2.44123	2.06588	3.04413	1.59361	0.849543	0.820844	1.91359	2.50431	4.89169	0.558644	0.829329	6.85369	0	0.630678	4.05197	1.0902	1.01154	3.48257	2.70133	2.49195	0.209386	1.03706	1.2196	1.35852	3.33321
APLP2	102.304	75.2931	214.992	105.905	166.682	106.415	227.068	123.475	184.029	95.524	101.381	30.906	120.04	86.4318	190.763	128.123	123.221	104.406	218.828	74.5636	87.1601	140.422	104.834	56.1107	232.519	153.271	101.932	162.95	162.418	75.5012	157.528	139.222	279.477	99.9292	142.199	170.724	134.491	206.062	121.445	110.685	79.8456	131.586	109.069	139.744	92.767	46.4055	40.2015	112.678	68.955
APMAP	31.9035	14.0791	19.5785	31.6474	55.5221	51.8033	57.162	28.2074	74.6331	66.4747	43.8875	8.98834	22.9244	29.637	35.7411	40.3903	34.8678	26.0508	81.1677	40.3539	57.9629	35.0838	102.221	26.883	138.154	43.0028	39.1651	85.4117	125.92	48.9461	18.1183	60.5726	61.3403	37.265	33.8594	34.3797	64.4617	31.3133	23.877	27.3432	26.0617	24.2479	53.4391	68.613	56.5415	24.9992	9.29843	16.6202	76.1643
APOA1	0.464622	1.18376	1.50884	0.105357	0.396959	0.449648	0.164235	0.406799	0.187672	0.291612	0.68774	1.33126	0.286309	1.07905	0.567297	0.242658	0.289893	0.136729	30.0839	0.392547	0.290378	0	0.0795471	0.943132	0.159043	0.056227	0.885858	0.0574114	0.0621778	1.61333	0.166686	0.490968	0.381984	0.148102	1.62003	0.0893896	0.592581	0.604141	0.592006	0.245854	0.258239	0.288498	0	0.348049	0.254877	0.546674	0.388387	0.157736	0.535963
APOA2	0.519793	0.0489902	0.533617	0.488171	0.303742	0	0	0	0.358054	0	1.37271	0.146843	0.311748	0	0	0.0583944	0.219018	0.644003	40.1403	0.213122	6.93538	0.592119	0.487165	0.316162	0	0	1.30338	3.17986	0.911891	2.44876	0.130667	0	0.594633	0.738375	0.44866	0	0.452978	0.246949	0	0	0	0	0.155331	18.6903	0	1.04166	0	0	0.2026
APOA4	0	0	0	0	0	0	0	0	0	0	0.0841195	0	0	0	0	0.0323537	0	0	0.191694	0	0	0	0	0	0.0446332	0	0	0	0	0.128505	0	0	0	0	0	0	0	0	0	0	0	0	0	0.0387157	0	0	0	0	0
APOA5	0	0	0	0	0	0	0	0	0.0259664	0	0	0	0	0	0	0	0	0	0.426245	0	0.0784978	0	0	0	0	0	0	0	0	0	0	0	0	0	0.0740447	0	0.0618356	0	0	0.0666021	0	0	0	0	0	0	0	0	0
APOB	0.00279333	0.0237351	0.0489767	0	0.13011	0.0125575	0.0189194	0.0131957	0	0.00589939	0.00728202	0	0	0.0384582	0.111544	0.0540656	0.00573734	0.0162154	0.62338	0	0	0.116193	0	0	0.237032	0.00275462	0	0.0054531	0.059385	0.00806283	0.616625	0.00788774	0.189887	0.020034	0.0782781	0.192088	0.00306296	0.00358757	0.231913	0.0117794	0.0250533	0.489965	0	0.0271305	0	0	0.163206	0.243578	0
APOBEC1	0.386722	5.90559	15.274	5.22684	0.498677	11.3219	1.38094	2.32378	5.45716	1.35975	26.6425	0.768939	1.82132	6.15272	0	0	0.581996	0.152011	0.460018	0.956496	5.06811	0.245769	4.60428	0.701261	4.66971	0.75346	6.24706	5.42544	15.2579	15.383	0	1.09874	0	2.27394	5.92036	0	6.39824	0.648594	0	6.61496	3.55899	0	23.0926	10.7043	18.2323	20.126	0	0	1.19922
APOBEC2	0.217356	0.0406957	0.0498127	0	0.187614	0.339832	0.0546475	0.0341219	0.048147	0	0.172122	0.226311	0.0758762	0.0380767	0.480433	0.35087	0.0879134	0	0.207881	0.126926	0.0956991	0.220373	0	0	0.543207	0	0.0522169	0.256969	0	0	1.02268	0.43135	0.336187	0.112394	0	1.34223	0.245619	0	0.446073	0.183834	0	0.378085	0	0	0.142008	0.0753678	0	1.53845	0.0897178
APOBEC3A	1.31192	0.330809	1.0266	2.62265	0.891974	0.355971	7.76157	1.32923	0.0988146	1.21785	1.45837	0.264632	0.0613415	5.13704	0.50475	42.8834	0.164676	0	0.532073	0.760251	2.66247	5.19447	0.390869	5.83948	1.15787	3.52387	0.42142	2.92738	1.22962	0.144847	0.0982143	2.5335	3.61106	0.187393	0.260194	29.388	0.277326	0.0652249	0.362043	15.6566	0.156968	0	2.22599	6.00384	0.154265	0.421236	3.42501	0.301447	0.842353
APOBEC3AP1	0	0	0	0	0	0	0	0	0	0	0	0	0	0	0	0	0	0	0	0	0	0	0	0	0	0	0	0	0	0	0	0	0	0	0	0	0	0	0	0	0	0	0	0	0	0	0	0	0
APOBEC3A_B	1.31192	0.330809	1.0266	2.62265	0.891974	0.355971	7.76157	1.32923	0.0988146	1.21785	1.45837	0.264632	0.0613415	5.13704	0.50475	42.8834	0.164676	0	0.532073	0.760251	2.66247	5.19447	0.390869	5.83948	1.15787	3.52387	0.42142	2.92738	1.22962	0.144847	0.0982143	2.5335	3.61106	0.187393	0.260194	29.388	0.277326	0.0652249	0.362043	15.6566	0.156968	0	2.22599	6.00384	0.154265	0.421236	3.42501	0.301447	0.842353
APOBEC3B	5.20864	0	0	3.00627	2.35547	0	5.33981	7.40649	0	3.74196	1.99406	2.45138	2.71796	3.41065	0	0.623564	0.0258642	0	1.88137	5.54165	2.35	0.676534	0	1.27629	5.70348	2.55809	3.4943	0.598195	2.83713	0.0299845	0.239282	4.81108	0.928057	7.86936	6.25269	1.50405	3.9901	0	0	0.152266	2.64181	0	3.09509	5.21858	6.46297	3.32636	0	0.293917	1.69703
APOBEC3C	10.4402	19.8423	31.7826	6.44031	23.046	5.75311	29.5964	10.5621	5.88322	4.37974	4.28561	2.55806	7.15802	8.66317	26.4077	21.4636	12.2349	12.402	21.3935	6.83799	8.07899	27.1499	8.72739	13.4009	35.1191	13.543	8.93139	8.87879	18.8824	8.21036	26.0772	12.0991	24.3324	4.51364	4.7728	20.2107	2.67125	12.5488	18.4823	6.8747	5.67532	26.308	5.50501	13.1542	1.68272	1.7841	17.8742	25.637	2.7985
APOBEC3D	2.20562	0.522398	1.33074	1.52935	1.81911	1.28672	5.94234	1.72421	1.48834	1.4275	0.388113	0.649275	1.61377	0.518065	2.89121	5.0596	2.68593	0.873019	4.59979	1.11903	1.8947	3.3239	1.64263	4.49635	2.02098	2.78395	2.39497	1.72987	1.71328	2.61912	0.769471	3.16398	3.98023	0.535834	1.12293	1.06661	0.518018	1.83613	0.442188	1.87427	0.750131	0.631872	1.59017	1.62427	0.423899	0.537144	7.90686	0.20746	0.686979
APOBEC3F	4.94804	1.78834	2.6621	2.23077	3.46069	3.44192	10.6201	2.63051	1.36963	3.06627	3.21044	2.8098	3.80349	4.51699	5.19562	6.6611	3.08246	3.38293	8.14603	1.88151	3.84029	6.80553	2.95242	8.50764	6.19782	4.75259	3.06019	4.12473	3.60252	1.50726	5.3109	4.11246	6.50559	2.43349	3.17096	3.04165	2.9069	3.22148	5.30597	2.01542	1.02961	7.11429	3.69266	2.32815	1.37021	2.02227	15.308	4.9851	2.17969
APOBEC3G	7.21309	3.49102	3.04602	7.50338	8.22249	6.01321	37.6787	9.84197	5.87777	4.79278	5.82024	3.85081	3.76262	12.1365	19.5356	55.4315	9.11001	6.64961	25.0766	3.68841	9.48887	26.4693	9.23504	18.8355	9.20182	15.5459	10.103	13.2421	7.32447	8.45832	6.4877	8.95441	34.5777	1.31488	1.05598	10.5655	1.31865	4.35048	10.1498	5.80447	2.96509	10.9543	9.96598	12.4192	2.64684	1.59837	16.2058	10.8265	2.22174
APOBEC3H	1.72173	0.293613	0	2.98106	2.19074	0.54907	3.82295	1.04754	0.574499	1.34221	1.49349	1.06603	0.406416	3.01376	1.65864	8.68032	2.3375	3.32264	8.3977	0.693707	2.78397	3.27253	0.987331	0.72186	2.07001	3.30995	1.60682	1.38564	0.529173	0.395441	0.866681	1.73466	4.26362	0	0	2.62352	0	0.614771	1.04477	0.929737	2.07474	0.204578	1.11285	2.64518	0.773858	1.12218	0	6.66086	1.37665
APOBR	58.4834	31.7963	64.7924	1.93178	12.5601	13.4065	4.92749	16.2844	16.6603	0.000262131	4.2705	13.476	66.3232	17.119	10.0297	10.0175	20.5458	29.23	4.80262	72.1379	4.79969	1.53518	11.4307	13.2764	2.48108	42.1993	6.23673	7.52748	17.7149	1.18963	7.61917e-06	37.4926	5.29886	20.7322	14.5198	2.68202	11.8731	54.8867	8.77566e-05	19.514	5.08343	3.85496e-05	7.98852	11.165	8.2053	1.26518	5.62631e-05	1.94684e-05	13.5511
APOC1	16.7736	69.8478	134.115	71.4857	18.9694	28.7426	366.196	140.494	29.6069	25.475	133.635	6.39394	4.94608	11.5592	19.4914	19.7467	34.6693	39.5109	442.868	9.29635	105.547	13.6121	86.8177	63.432	80.0392	72.3843	37.8962	54.1807	21.2147	148.427	0.828239	80.2967	26.2049	21.5268	6.71394	29.9045	8.11994	17.1762	3.71173	7.48334	66.792	1.49204	244.201	59.177	12.765	15.8254	0.648413	4.2252	12.0492
APOC1P1	0	0	0.39072	0	0	1.43811	0	0	0	0	0	0	0	0	0	0	0	0	3.42342	0	0	0	0	0	0	0	0	0.517208	0	0	0	0	0	0	0	0	0	0	0	0	0	0	0	0	0	0	0	0	0
APOC2	1.47782	0.67335	1.90365	3.87114	6.48925	8.68236	16.2553	10.3507	16.8273	4.84093	4.00423	0.886489	1.06894	0.716967	1.46233	1.76688	2.00157	1.79332	58.8988	1.19137	13.1064	4.09882	4.31763	3.72224	20.6523	4.69214	3.24431	5.32531	26.1128	3.60768	0	4.7495	2.73911	10.1541	11.1568	0.61686	33.3011	0.947286	0.175915	11.7554	14.0043	0.35828	2.9265	15.1678	2.38609	0.294817	0	0	5.83266
APOC3	0	0	0	0	0	0	0	0	0	0.1199	0	0	0	0.25753	0	0	0	0	20.8622	0	0	0	0	0	0	1.55899	0	0	0	0	0	0.999277	0	0.111141	0	0	0.485109	0	0	0	0	0	0	0	0	0	0	0	0
APOC4	0.401087	0.351324	0.883594	0.00204128	0.0927819	1.31314	0.747494	0.383838	0.294717	0.318508	0.667515	0	1.14305	0.197402	0.390881	0.432466	0.214934	0	1.74445	0.211662	0.717622	0	1.62426	0	0	0	0	0.173461	0.238038	0.184533	0.143886	0.7415	0.120226	0	0.278583	0	0.321829	0	0.472042	0.308545	0.0980362	0	0.214777	0	0.4822	0.0919639	0.177406	0	0.112889
APOD	24.2906	15.8265	8.15792	13.7324	607.758	5.05557	24.2331	153.034	12.0248	9.32588	6.69528	3.3287	4.1228	63.5782	362.249	5.35934	30.995	25.5811	6.01413	9.15901	8.6033	20.0354	93.4686	4.83086	12.7367	89.3722	4.70866	4.89171	2.85622	1.47996	129.081	44.4762	796.663	15.2199	1.32525	135.363	2.46268	7.10073	130.745	7.2379	24.9304	91.0075	7.30204	23.5933	4.36353	3.24875	61.6282	40.9752	1.18152
APOE	202.548	216.833	268.767	332.674	201.648	63.4066	1049.4	652.096	122.344	50.9856	467.053	39.1195	17.6777	135.616	351.801	98.0016	314.538	263.483	1188.58	163.237	464.093	99.4452	252.574	468.584	194.346	534.155	113.562	177.375	64.0647	512.609	14.4844	691.6	468.501	35.8935	9.00201	205.028	13.9788	58.7304	38.891	13.5609	178.304	11.7923	854.804	273.68	37.2781	20.9321	58.8906	27.3387	82.2348
APOF	0.0262033	0	0.157429	0.0708406	0.0248895	0.031759	0.0328565	0	0.0574956	0	0.102358	0	0	0.0903671	0.0642865	0	0.132281	0	0.530451	0	0.115487	0.0657261	0.212941	0.114836	0.0363722	0.0510474	0.127452	0.0310656	0	0.0597476	0	0.0742963	0.0574478	0.045557	0.135665	0.0402721	0.05798	0.0335551	0.118408	0.0731864	0	0	0.0341472	0	0.310176	0.0453699	0	0	0
APOH	1.03916	0.428183	0.826372	0	0.305155	0.673126	0.452884	0.432453	0.587424	0.669014	0.347817	0	0.262827	0.111301	0.2603	0	0.0863353	0.755589	9.74002	0.61643	0.462198	0.441995	0	0	0.663605	0.168097	0.297662	0.344903	1.46683	0	0.34912	0.408735	0	0.146239	0.287495	0.265157	0.345983	0.501345	0.198129	0.36743	0	0	0	0.204995	0.0952208	0.147769	0.935351	0	0.0897408
APOL1	30.8206	7.77289	19.7802	35.552	30.5958	20.9526	99.0954	19.8395	11.7368	13.378	29.1284	6.25085	11.367	21.6914	24.8809	42.0463	24.1545	13.0773	42.9844	9.0864	29.6408	56.746	21.5226	18.3191	36.7343	27.9325	38.7951	43.1016	60.1192	54.8046	11.9043	23.826	39.3018	10.9438	10.9813	41.5493	11.4757	9.36935	13.6787	5.69322	11.3309	17.5215	48.2263	46.6041	10.7235	2.33437	15.5108	12.1563	10.7753
APOL2	37.691	14.0326	18.8108	23.1176	27.5066	25.2026	129.359	16.3562	11.7043	12.174	33.5586	13.6984	18.2206	27.0051	28.9362	51.6903	28.9967	12.0783	25.0598	11.576	35.2239	50.6829	30.6676	32.3429	34.4165	25.457	29.5805	31.6532	34.0012	36.7115	14.4163	25.1228	39.7175	11.1866	15.6478	50.9995	24.4031	10.617	17.0918	14.2095	9.8948	13.9511	35.4049	41.9209	9.76685	3.019	18.9646	21.3067	21.4306
APOL3	21.5308	3.82648	3.08843	5.5411	30.3303	8.13443	69.2339	15.8326	8.06314	6.35888	26.35	3.836	2.41113	14.6109	35.1417	43.869	19.9303	8.34014	46.6609	6.4159	18.0076	49.4262	27.3965	15.5522	12.7829	16.0805	19.9169	18.0353	10.5984	7.70773	7.3627	18.8506	48.9035	2.55283	2.1203	33.5748	3.46538	6.89925	10.607	6.84195	9.13822	7.0516	23.4643	13.2492	4.55698	1.55399	1.95376	9.94428	5.37747
APOL4	7.36787	1.09936	2.0789	1.89384	4.16426	2.60108	29.0516	1.48347	1.9664	1.92762	9.10689	0.488797	0.53893	1.61252	4.85859	7.56538	4.09936	0.952327	4.68269	1.93536	2.55124	7.58085	7.11624	3.7342	3.63609	3.55211	3.89679	6.54063	2.84179	5.10545	2.74786	5.936	4.68756	0.777579	0.863196	4.952	0.627961	1.08364	1.37018	2.21172	1.3908	0.794158	11.934	7.14295	10.3153	0.341717	2.62677	1.5173	3.92257
APOL6	7.43556	4.7216	11.8267	4.05689	4.74305	10.1232	30.1457	5.87821	6.20285	6.6337	15.8772	2.38177	8.32574	4.8242	8.5386	18.758	5.14689	4.78011	9.39743	2.94029	8.42695	18.1565	7.86894	7.62364	11.1559	6.64866	7.14201	14.9915	12.6228	13.1033	3.25434	7.404	12.8942	3.12465	8.63957	7.56845	5.96443	9.14917	4.53717	4.97252	4.84452	4.61811	17.8419	13.3707	6.13558	1.36556	6.3681	5.48166	3.53583
APOLD1	3.93078	2.89338	2.35783	2.84977	38.2719	5.45211	9.63271	2.18598	7.48577	3.01492	3.16708	0.460539	0.569178	4.63297	15.6608	4.15388	14.5076	1.40053	9.92034	3.59731	16.6574	7.51227	24.9644	4.21503	32.0974	6.1333	3.17419	3.64694	4.22622	3.82002	11.9727	5.11792	19.7619	2.00557	0.479471	10.1604	1.72145	3.4819	9.57322	30.4119	6.00839	8.68667	2.51361	19.3298	2.72047	9.73959	5.91755	5.2099	7.02821
APOM	0.0860962	0.0179802	0.119071	0.0933021	0.30274	0.366021	0.0701512	0.0476059	0.0173038	0.267714	0.0965848	0.0742399	0.193421	0.0445339	0.0668648	0	0	0.0529891	0.393736	0.0714157	0.224938	0	0.804205	0.0164205	0.692786	0.015787	0.133981	0.217023	0.549	0	0.0740998	0.0939424	0	0.598007	0.172076	0.0425194	0.468721	0.145437	0.104633	0.0556558	0	0.0631273	0.0491191	0.117029	0.160995	0.213801	0	0.0349439	0.725905
APOO	15.062	15.4972	25.7401	13.617	10.6958	18.0663	46.949	12.8842	17.6716	27.9299	18.522	8.1373	17.8126	15.7812	12.0575	7.03469	13.8255	23.9373	10.6487	17.1184	16.8742	9.70961	17.6275	13.3326	61.7685	16.5936	17.7751	21.5157	31.5669	26.8716	14.6456	13.1961	8.03772	23.5771	16.6013	12.7253	15.4662	21.2869	12.2719	14.7658	20.8033	15.1612	21.3125	12.4976	22.4558	22.9782	17.2446	16.8338	15.2223
APOOL	2.29151	1.81525	1.57775	1.1131	3.57568	3.39715	6.16097	0.634297	4.02321	4.13068	5.17033	0.000547854	2.98092	0.0025937	4.60279	1.5397	2.48353	0.00414058	4.12067	1.35423	3.10654	2.42694	3.17418	1.18503	5.28395	2.90857	1.82945	3.79036	8.35849	4.15903	5.29048	2.48646	2.46207	1.71502	3.75472	4.71378	3.84179	4.65268	3.09444	3.21171	3.04972	5.95085	5.66353	2.93365	3.65375	1.05313	0.00229447	2.87138	2.06235
APP	233.376	129.017	326.54	139.635	271.564	227.263	339.211	174.309	306.571	119.094	184.409	46.5394	288.382	137.475	253.775	137.402	272.804	213.651	346.372	126.794	315.5	217.685	376.028	126.906	303.708	303.022	111.504	155.838	412.309	122.746	199.705	347.172	344.183	214.254	302.441	192.82	221.742	428.424	131.845	142.131	205.793	137.101	226.029	238.563	217.565	77.0882	47.3818	115.985	199.7
APPBP2	4.28027	2.26241	4.0811	2.79167	7.91218	6.27516	10.6496	3.44465	8.98933	4.49462	6.85329	1.22818	3.89952	3.75613	16.926	5.5933	7.17234	4.00933	10.2223	3.10999	7.5953	9.26919	6.95569	4.06068	11.7224	5.91405	3.0842	10.5711	10.8314	3.16523	12.4601	10.2294	11.0704	2.55184	6.25572	12.7243	9.49965	5.65687	8.92201	7.80287	2.5197	9.47929	11.5272	9.55781	6.22607	1.45675	2.59676	7.91274	10.2416
APPL1	5.63431	2.00883	4.09237	4.77799	11.2487	8.54994	15.257	4.52532	12.071	6.21355	16.5139	1.06401	4.57942	4.25692	13.1971	7.46496	7.21617	3.7955	12.152	3.50253	8.03004	10.7776	9.16968	6.40646	11.8538	5.04767	5.74033	14.3445	14.8256	6.45492	14.8239	6.28408	13.284	3.93623	8.05573	16.0492	9.19833	7.64732	10.8529	7.81413	5.69236	11.3818	13.4792	9.12139	10.4308	1.76062	6.10346	7.37914	7.34424
APPL2	17.7345	50.4143	141.678	14.9232	19.0694	55.2725	40.9658	37.2345	65.0289	21.0086	28.9016	23.4847	42.6079	19.4346	26.7931	14.1409	28.451	26.357	54.4322	16.5303	36.5824	17.4	33.5368	22.7922	27.5704	21.2892	17.7544	29.1697	22.719	18.5956	14.4847	22.0352	22.496	25.5993	74.8684	25.1855	37.9834	66.0005	10.06	30.2432	11.182	15.2674	17.5944	20.6553	30.1132	19.5548	4.89304	12.5752	18.0512
APRT	181.22	110.563	65.3136	79.5182	131.492	164.129	127.775	139.439	155.743	135.147	268.092	28.9517	106.733	86.276	96.061	45.6094	131.288	173.904	146.404	171.438	104.979	59.3448	156.782	87.2986	220.63	115.934	62.4181	143.905	237.491	144.353	44.9193	115.524	62.0905	160.046	80.1477	39.4452	134.734	112.682	56.0837	134.819	101.666	66.285	254.154	111.84	266.103	184.515	22.9261	62.8299	64.1697
APTX	18.3064	9.57689	10.2961	12.9438	20.2096	17.3236	24.003	11.1362	21.4986	30.0329	27.22	4.20947	14.177	14.8142	12.7754	10.361	22.7328	12.8597	22.8055	15.0851	19.7956	18.3416	21.5468	14.3873	14.6976	14.2683	20.8908	37.3766	26.8104	29.6796	18.4097	22.6911	15.243	15.086	12.6956	16.7875	13.6676	15.1143	24.8276	27.4371	14.8025	16.1977	25.1846	20.6771	49.5378	18.7064	13.6429	21.3834	22.9553
AQP1	35.8275	6.50519	7.47139	22.0782	204.544	18.959	33.4828	29.1473	24.5542	32.94	13.8647	3.51401	21.91	125.844	199.464	23.8244	58.8131	46.2115	37.225	35.0465	36.0545	78.7715	70.3412	47.3725	18.6877	42.3453	37.107	11.1711	13.063	11.97	165.359	65.7267	111.312	31.6252	20.5117	187.666	19.5432	40.9201	377.841	6.03773	6.30572	181.192	30.9251	9.43052	24.6029	6.48905	140.609	256.311	15.0972
AQP11	1.84208	1.32843	4.12684	0.91143	0.479163	1.0093	1.51398	1.2231	1.09925	1.1684	1.77655	0.607234	2.36333	0.674419	0.887684	0.436019	1.02301	1.08423	1.24775	1.25071	0.915531	0.666387	1.36873	0.986948	2.34189	0.905063	1.33808	1.44424	1.13665	2.25988	0.510996	1.99741	0.588172	1.91161	1.49361	0.190482	1.84163	1.71544	0.955431	2.18923	1.00134	0.202816	1.58818	1.48836	1.23498	0.574983	0	0.25199	1.22479
AQP12A	0.681769	26.995	28.5102	0.619365	1.22794	9.53988	0	0.9855	0.178475	7.53232	0.395337	3.32435	0	0.458811	0	0	0.218906	0.50094	0	2.78268	0.227187	0.404769	0.538388	0	4.04599	0.242553	0.669209	0.149617	7.24093	4.0647	0	4.31573	0	1.15042	1.63563	0	3.5741	1.36152	0	1.34545	0.625495	0	0.571889	2.18704	0.953941	0.125173	0	0	14.251
AQP12B	0.0145442	5.54284	11.4463	0.276385	0.213976	2.7918	0.298837	0.235452	0.160162	1.20958	0.0192513	1.55631	0.638594	0.349641	0.744061	0.0166612	0.145449	0.440694	0.673908	3.03914	0.103721	0.167742	0.908644	0	1.33599	0.183979	0.0621228	0.0797199	1.59733	0.113583	0.0596308	2.15375	0	0.181228	0.308602	0.109243	0.727754	0.262056	0.0185856	1.31598	0.370897	0.2885	0.182357	2.1996	0.139886	0.0433468	0	0	5.00616
AQP2	0	0	0	0	0.0285666	0	0	0	6.577	0	0.012923	0	0	0	0	0	0	0	0.519815	0	0.0219589	0	0	0	0	0.00974193	0	0.0156583	0	0	0	0.100291	0	0	0	0	0	0	0	0.0556515	0	0	0	0	0.891226	0	0	0	0.145945
AQP3	7.36067	3.86433	2.72736	18.0927	6.57336	16.631	4.07527	11.0868	248.431	5.80842	122.468	2.05663	6.0015	18.1453	11.7339	6.98293	24.244	15.6674	12.8057	6.89769	10.0743	4.3142	6.22979	9.07481	4.48205	20.1865	2.85445	21.7515	6.29373	19.5174	1.97802	12.0549	7.59524	6.81996	6.25867	3.31164	1.58049	11.9183	1.87194	4.1004	2.67247	1.93806	97.5575	7.05237	123.944	1.39836	0.813139	1.83069	2.86429
AQP4	0.00790531	0	0	0	0.0618427	0	0	0	0.0235432	0	0	0	0	0.0272701	0.0677049	0	0.0891286	0.00652605	0.0130944	0	0	0.189457	0	0	0	0	0	0	0	0	0.0928458	0	0.0119846	0.0211546	0	0.0368865	0	0	0.0539616	0	0	0	0	0	0.058478	0	0	0.0530592	0
AQP5	0.162863	0	0	3.43165	0.338108	0.0728762	0.0817898	0.127941	0.512607	0.0547655	0.0911998	0	0	0.283944	0.241021	0.0658957	0.46302	0	0.0814778	1.16441	0	0.0824422	0.133516	0	0.0454472	1.18142	0.475411	0.691183	0	0	0.0908501	2.65761	0.395926	10.3618	0.0723449	0.151203	0.146037	0	0.334016	1.52417	0	0	0.0427418	0.55202	88.9817	0.0567129	0	0	0.574655
AQP7	4.11391	4.6764	11.5952	2.46651	26.4119	6.22122	2.14172	6.40682	7.35257	1.24131	5.49715	0.849186	1.82002	3.12003	6.35402	1.40583	4.99627	2.40338	8.70691	6.96766	3.24788	7.59205	1.38945	0.851025	0.0207962	3.46167	0.990172	3.15464	0.584342	6.52061	4.52156	4.23487	2.78734	4.35833	6.96242	11.1108	5.68991	6.80644	4.64124	6.25615	1.90825	3.53242	1.9694	0.777044	3.21881	2.5001	8.68699	1.31586	4.17995
AQP7P2	0.101605	0	0	0	0.25661	0	0.000210327	0	0.100211	0	0.196747	0	0	0.00128726	0	0	0.244652	0.14214	0	0	0.151138	0	0	0	0	0	0	0	0.0241385	0	0.403743	0.0938736	0	0	0.142105	0	0.0258492	0.00176297	0	0	0.0594404	0	0	0	0	0	0	0.0375842	0
AQP8	0.609935	54.011	401.18	0.138449	0.220038	91.4934	0.0456782	102.128	17.5848	7.61401	0.0502298	55.3174	55.0365	0.254034	0.09382	0.441028	0.884921	239.971	0.18253	73.1624	103.078	0	1.98827	0.754026	1.11438	0.427466	0.132118	0.0715404	0.507039	0	0.0529536	1.90604	0.0421199	79.292	134.11	1.23698	48.4258	55.5305	0.173797	4.91549	0.101717	0	0	0.704096	0.0414633	0.853533	0	0	0.157286
AQP9	0	0	0	10.5275	0.703233	0.188454	8.4861	0.395971	4.72909	0.948479	8.28815	0	0.143138	0	0.418774	216.366	0.896914	0.088847	1.19328	0	2.32599	4.89761	0.358557	3.92509	0.903508	2.05646	0.780774	3.96822	5.15164	7.5826	0	1.73988	2.43061	0	0.1017	3.12244	0	0.227496	0	5.99525	0	0.0273381	6.87441	2.16687	0	0.195857	0	0	1.19013
AQR	7.87039	6.09722	5.03419	4.11168	5.33253	7.75575	13.2339	6.84325	8.43643	5.31815	14.2325	1.58784	6.4526	4.85261	11.2644	3.86611	7.33034	6.90424	10.368	7.97325	11.9905	7.02837	7.45388	7.00423	10.4384	4.20641	9.37253	6.17888	9.50187	6.87084	5.20879	5.51316	4.50386	4.83329	5.29131	6.75725	6.3836	7.6931	6.37158	8.6596	7.47421	10.5667	10.7661	7.41651	8.03218	7.26549	3.60275	6.07775	5.92794
AR	0.0504299	0.0623726	0.0454109	0.0282839	1.14791	0.117976	0.533691	0.161328	0.0553313	0.221067	0.0253424	0.00575482	0	1.1437	2.31392	0.248897	0.208125	0.173898	0.26875	0.0583344	0.361585	0.981158	0.657195	0	0.0883202	0.210247	0.102327	0.113681	0.0383909	0.116451	1.13144	0.308273	2.4349	0.013924	0.00807089	1.30121	0.0127969	0.0299608	1.6166	0.0273212	0.0138315	1.96584	0.125501	0.16824	0.0418665	0.0547551	0.547104	1.68574	0.20548
ARAF	66.8015	35.3206	32.2975	16.2579	28.3735	28.0395	42.3775	35.0013	38.3927	34.8906	26.1957	28.8989	44.8058	39.6823	31.2736	20.6334	28.65	37.8062	38.4211	51.6073	39.9718	25.4659	28.6681	33.1907	38.5329	35.6558	50.9652	34.4548	52.2451	37.8834	25.8168	51.2709	25.7233	28.1759	31.2959	31.2407	33.0259	34.6355	26.4463	41.296	22.0093	22.3642	24.194	23.0584	32.6689	17.5545	32.2348	23.4949	41.5308
ARAP1	48.9218	14.4146	20.924	81.2828	88.3478	20.3243	61.366	15.4881	28.3098	14.7175	26.143	36.4603	15.8709	19.092	43.4079	129.756	38.8774	9.3922	70.7932	33.4955	35.7419	69.7905	63.5743	27.4473	75.7037	73.9618	36.2663	23.8836	21.5743	19.1024	25.0016	148.726	73.45	16.1188	17.2726	72.8652	20.4781	22.429	13.9391	176.68	19.0528	23.1062	21.2502	52.5034	25.3118	44.9225	0	37.9389	157.699
ARAP2	4.50659	2.94889	5.72823	3.58735	4.27159	7.73648	17.8761	2.24829	9.2255	2.8965	10.5742	1.88423	3.56062	4.13307	3.67964	13.9428	8.18242	1.54963	9.02206	2.83114	5.2552	6.99079	3.32199	3.20575	3.82639	5.00261	2.24105	4.44291	2.7552	5.17659	1.53301	4.9321	7.60935	1.53795	5.4953	3.92605	6.17431	4.76821	0.638083	5.61607	3.94894	1.09946	7.26118	9.76593	3.31392	0.970764	3.90225	0.295508	1.35824
ARAP3	8.94809	2.07913	1.57673	3.10911	7.73493	4.04825	4.03782	1.85788	2.90138	6.47598	3.30876	2.71566	4.93315	7.93348	6.47415	4.09594	6.05712	2.82227	10.974	14.628	11.7341	6.01786	11.4751	9.91631	6.16897	2.88352	9.12678	3.50003	5.14774	4.33843	1.83757	8.38038	5.18067	4.00093	1.70568	6.11544	3.52952	3.16835	2.2606	21.864	5.59129	2.41257	3.04101	4.84431	2.21828	0.936169	1.33403	2.52739	13.5346
ARC	1.31586	0.040673	0	2.27446	1.21526	0.298661	0.78633	0.101914	0.426309	0.0724556	6.02535	0.0426767	0	0.585114	9.16455	0.0731184	1.99041	0.0472616	0.0866493	0.904627	2.31361	0.181729	1.9277	0.0478901	0.0607526	0.612434	0.107299	0.28176	0.122789	1.90975	1.0779	0.712151	1.989	0.276875	0.0449517	1.90049	0.159191	0.09268	16.0228	0.101253	1.87489	0.501234	5.26708	0.122196	0.0934755	3.96032	4.49429	1.81303	2.83495
ARCN1	30.7641	37.045	45.2773	22.728	34.9146	47.5055	77.8135	46.1235	67.7679	36.1036	55.346	13.6087	44.2493	37.9396	33.7244	30.0741	34.2643	43.8627	51.7985	32.6521	55.3581	36.4599	42.7395	41.9723	59.4314	33.7585	46.0519	43.8208	43.633	38.7517	41.8638	26.5665	37.5962	41.9975	47.0915	40.783	38.613	48.975	37.9512	34.9275	24.122	40.6947	50.5504	49.2704	50.6053	36.5311	26.1817	34.0774	20.1863
AREG	11.3882	6.70924	50.8102	22.9285	121.288	43.0062	74.3782	12.7718	25.9304	151.234	50.5292	12.6582	6.07955	21.6435	21.0126	8.35638	33.8725	75.8628	121.886	19.4175	73.9636	6.70772	70.219	3.31891	122.678	21.3221	60.3152	43.1493	18.825	131.411	2.81386	38.8486	12.5385	31.685	157.266	19.8899	207.537	46.8453	13.7344	272.29	59.5704	1.62512	29.4437	97.487	5.23529	41.6633	12.7054	0.468889	59.9978
AREL1	8.94432	6.9475	12.4744	4.53714	6.71483	11.6438	14.2085	6.18485	9.99553	6.69639	11.7585	4.2305	12.1204	6.11163	7.5929	11.3486	7.83653	6.16227	14.1856	7.92115	13.4302	5.89578	10.4765	7.20881	15.7322	6.14477	9.39161	13.3986	7.68926	9.83696	5.73899	11.5558	8.48274	4.4483	9.52138	6.25708	7.59792	11.0313	4.21128	9.29401	4.35143	4.25406	10.7174	11.0807	18.3143	6.64729	1.25789	4.82505	7.51528
ARF1	300.349	206.18	280.254	248.925	227.127	281.825	297.707	282.51	394.898	261.381	447.631	99.844	265.68	211.169	196.17	176.155	240.535	267.872	264.677	359.28	319.452	180.361	295.356	234.38	249.74	249.976	208.96	272.776	343.571	240.021	210.424	423.077	198.666	257.219	267.678	214.403	259.627	296.45	204.525	351.483	235.592	199.085	438.024	336.862	533.277	178.8	57.4076	210.029	387.687
ARF3	85.0021	39.3665	79.4805	39.7576	56.1554	41.3905	77.166	55.6364	84.3154	52.0181	66.8496	16.3075	66.1417	30.5856	61.3475	42.6323	61.2788	46.2818	71.5663	52.7361	65.5371	46.5781	81.6483	38.0328	65.1886	50.3824	53.7208	94.32	94.4381	76.0383	45.5437	158.766	104.744	49.7489	60.5374	54.2351	49.5315	76.6139	34.724	89.8199	37.4229	42.4264	71.3944	99.7457	66.6256	31.6293	10.4852	31.5622	104.972
ARF4	136.144	91.36	139.015	152.284	162.274	198.726	246.917	181.362	315.172	117.295	244.956	51.22	211.23	127.936	131.459	140.428	215.343	177.862	190.133	128.362	288.783	155.191	191.739	179.195	169.555	191.079	94.1648	160.418	214.115	145.623	119.086	161.001	151.961	126.382	260.421	159.751	151.259	242.006	140.903	111.988	110.27	109.746	232.923	181.635	200.617	48.1905	53.6841	115.276	110.889
ARF5	211.543	137.662	139.259	114.266	129.972	160.242	152.487	146.14	154.469	214.834	138.989	68.4808	171.258	155.157	127.375	62.3178	142.613	178.513	160.789	268.164	176.333	82.3679	200.019	136.811	173.418	130.368	148.001	140.808	198.105	162.674	135.976	221.985	114.61	186.022	160.51	135.128	173.561	157.51	140.164	151.368	134.913	159.316	145.96	139.391	241.48	148.772	169.099	131.2	218.077
ARF6	76.9925	28.8325	59.4894	30.4639	40.7476	53.3354	44.2742	39.0061	153.25	32.0816	57.4095	16.4968	60.9594	36.5214	36.5086	32.2155	66.1713	55.3661	57.7955	72.7265	64.211	27.7343	35.2121	37.8982	46.0214	57.6341	39.2378	71.014	45.4335	93.4449	30.8628	65.004	52.4904	31.6887	64.3065	38.2282	45.0207	71.3453	22.9255	39.6801	19.0648	24.0569	60.3719	53.3928	88.8094	25.6934	20.0492	21.5391	44.4312
ARFGAP1	201.051	43.8509	40.4371	59.8438	56.7499	47.4958	91.1211	22.7542	56.3081	32.8692	34.8169	50.857	55.9383	77.3733	40.9456	33.1476	64.0685	40.3425	62.34	215.06	113.162	34.6588	69.8813	55.4618	89.6009	48.5908	80.9986	59.6166	107.761	64.566	34.4189	264.163	41.1937	41.9986	37.2818	46.7728	67.3417	44.4144	31.8907	288.103	53.4899	47.7012	39.5116	63.3771	46.1632	39.4876	18.1085	41.8943	344.524
ARFGAP2	55.309	25.2374	37.3384	20.6329	42.9356	30.0588	39.7648	30.4302	58.8317	27.3855	26.3646	19.2557	45.5474	36.1691	46.0259	25.9721	38.587	29.7173	66.3886	52.983	25.9091	32.6806	60.259	29.6487	46.1435	40.6262	42.1278	28.6796	48.701	23.6672	51.0394	51.6675	29.6875	32.4468	34.0086	50.516	47.0881	36.2236	46.2608	49.1364	29.608	50.4347	25.4712	29.5471	52.4921	25.3885	13.7106	44.6705	47.6687
ARFGAP3	19.2574	17.0352	26.2733	34.8786	22.6386	26.5594	36.6603	22.2035	51.1286	14.8594	32.2616	9.25063	23.4754	16.2775	20.6152	29.1706	30.4665	19.6548	16.6693	17.4342	38.4862	28.0077	23.8497	18.7248	22.727	30.9634	11.1302	20.6598	17.9885	23.0765	25.3337	22.6241	24.79	18.6958	27.039	30.7187	17.0496	26.5998	19.5692	7.89852	17.3454	19.2147	32.8382	29.0802	35.5802	6.54573	23.3092	16.4437	16.7581
ARFGEF1	14.0449	13.2388	24.9855	11.1793	13.5507	27.7476	16.2008	16.1688	16.3694	21.5707	28.1022	5.85464	14.5208	13.0991	17.7447	10.3838	17.7515	15.499	20.9866	13.3956	20.7191	9.93941	21.8682	16.9641	17.6002	11.2419	13.7442	24.2394	21.5398	13.3945	15.4687	14.1837	12.2501	22.7132	25.2431	14.2252	23.1952	22.0456	10.5567	9.89921	11.5071	14.712	16.8363	13.2507	22.1912	18.9618	10.004	14.3033	13.0843
ARFGEF2	6.99246	9.17986	15.0125	5.87405	8.16711	11.9636	14.5229	5.10505	14.3006	7.10576	13.0653	2.13728	9.11741	7.88155	8.21362	7.74078	13.691	4.35011	19.4391	4.71009	13.7782	6.91802	16.8239	5.74488	21.3546	5.79229	7.53052	17.5595	34.1573	8.09629	9.30404	10.0626	6.6668	7.71652	13.2786	14.0322	20.2116	13.1072	4.69471	14.6173	7.74411	6.21068	10.3594	14.0716	14.4161	4.10719	2.16596	4.06485	9.5509
ARFGEF3	2.97842	1.20166	1.16584	2.8151	0.710757	4.69745	1.22766	1.43871	11.9829	0.827541	13.4395	0.48289	2.74797	1.26976	2.82604	0.181192	3.84805	1.70935	2.01136	1.32374	1.23301	0.552358	2.79836	2.3146	4.73206	2.39598	1.76232	4.23599	4.92205	1.06717	0.18139	3.4037	0.307915	1.75398	2.40027	0.264322	2.33795	3.66556	0.117673	4.88161	1.96132	0.194657	11.3877	2.32854	15.277	1.03803	0.303227	0.102288	1.95003
ARFIP1	13.8873	26.2801	25.5626	7.8142	15.4188	27.4052	27.8694	15.7725	26.8034	19.9877	26.24	10.3469	23.8349	17.6981	20.0071	10.9709	21.0332	16.4326	27.4694	9.01341	14.0314	22.633	20.6626	15.376	29.6553	12.433	8.06004	16.6392	21.6543	11.1429	18.5948	12.0772	14.332	20.3157	27.906	15.3551	24.2255	37.6059	12.2809	15.7397	11.4303	17.7695	22.5494	24.6877	23.3481	20.4569	29.0237	13.1289	14.1451
ARFIP2	73.6956	35.2813	36.2574	33.0375	31.2364	47.8913	43.5737	34.5569	48.8252	36.5341	66.7103	30.7908	50.3022	48.2217	39.7302	17.9764	80.9725	38.9868	47.3849	74.3981	59.0222	23.8078	56.845	45.0663	41.3188	42.767	25.6258	29.0267	55.8206	47.9341	24.6567	53.2187	25.1229	36.362	50.8634	29.9258	47.1681	47.4945	28.6007	56.8108	38.4599	28.1911	59.494	39.6288	49.9738	38.3219	7.75147	26.3236	49.0616
ARFRP1	60.9416	25.9874	30.0263	28.5887	39.3894	32.4683	61.9349	23.9169	33.172	32.5078	21.0968	22.7406	37.7381	42.1732	32.5483	23.3467	33.8931	30.443	41.657	69.8138	47.6638	26.0323	47.6689	39.1527	51.1877	31.5381	53.9139	36.1494	56.1353	65.1603	31.0206	57.9127	34.3798	52.1426	32.9092	39.085	59.4841	32.8361	41.8577	60.2865	31.2145	43.0158	24.7125	23.0619	32.7499	14.2574	33.8877	44.8589	84.1655
ARG1	0.145836	0.150701	0.110318	0	0	0.198459	0.0764324	0.0239219	0.196053	0.0255892	0.290138	0.267653	0.177245	0	0.323791	0.369754	0	0	0.109724	0.036632	0	0	0	0	0	0.0597177	0	0.071736	0.195619	1.168	0	0	0.296264	0	0.255341	0.136773	0.102217	0	0	0.126456	0	0	0.239807	0.058342	0	0	0	0.758289	0
ARG2	0.574125	0.524086	1.04597	2.66365	3.7396	2.89475	3.5346	2.03142	7.90873	1.1864	15.4508	0.81386	0.663584	3.04021	2.40134	1.08858	4.7178	2.41703	4.54279	2.69426	12.0107	2.28066	2.78209	1.22407	1.55959	4.08982	1.72928	4.74561	4.18853	9.29654	2.65424	2.22163	1.783	0.639309	1.2144	4.89188	3.53754	0.825037	1.93966	3.89438	1.8126	0.745309	10.9712	2.18564	2.7409	1.90907	2.6338	0.502595	1.3698
ARGFX	0.320913	0.353633	0.439361	0.128883	0.38929	0.45964	0.594722	0.0531852	0.324591	0.220192	0.538057	0.0972889	0.186211	0.322626	0.36708	0.241958	0.506014	0.0685248	0.506589	0.313685	0.597807	0.201889	0.369491	0.198266	0.116957	0.246956	0.15066	0.28431	0.074468	0.282695	0.332823	0.355891	0.22587	0.153537	0.173458	0.562864	0.353548	0.363713	0.349615	0.457766	0.177603	0.114592	0.252145	0.353096	0.209112	0.162212	9.88915	0.385315	0.301419
ARGLU1	71.5659	30.9282	44.3454	47.6649	80.1349	86.7684	88.1147	11.7791	64.8791	29.0278	52.1827	15.7756	44.2314	45.318	69.6029	38.4251	78.719	25.4667	162.573	47.4201	79.8848	60.7472	124.61	47.855	48.4946	37.8538	56.3383	28.9952	30.7542	32.8055	88.6964	94.9497	46.0291	28.9933	63.1752	98.758	91.4317	41.7332	52.5858	115.489	49.4707	88.323	43.5666	61.6634	69.726	45.747	13.0408	91.1178	169.208
ARHGAP1	28.2718	15.2718	20.8395	12.3306	43.1058	20.0161	35.942	20.9185	34.5796	15.2511	29.0243	5.30182	21.4633	25.0075	38.3901	36.7784	20.9148	14.054	33.7499	32.2432	36.2819	32.6621	50.1352	27.0067	25.8402	24.9089	16.936	19.0473	30.4597	14.9829	60.8632	30.7425	45.5303	15.0588	16.6744	68.5912	17.6346	18.3249	61.3258	22.5463	10.4017	45.4422	31.5704	21.8347	21.2338	10.0105	4.99923	60.7746	30.4151
ARHGAP10	3.57213	3.7177	2.4742	2.88059	19.4526	1.41535	6.71168	3.47336	1.97206	3.01339	5.14572	0.336121	0.512659	10.1275	19.8429	6.84264	3.90517	2.62807	3.72386	3.14312	5.35007	13.3583	5.13661	2.78961	1.96113	5.84393	1.95114	1.11762	1.35979	5.55256	64.2319	3.59402	16.3315	2.08134	1.32752	35.4851	3.46334	1.61964	45.5491	2.46967	2.23962	49.5508	6.9232	2.78448	0.674953	0.674389	14.511	41.1253	3.96941
ARHGAP11A	5.65951	1.18342	1.54596	3.67118	2.91315	5.79247	19.4279	1.72568	9.74832	6.4178	19.1921	0.305042	1.29273	2.58421	1.75137	3.25388	4.27141	0.985175	0.725542	3.07579	7.0509	2.96294	4.7905	2.32431	26.7719	1.65928	10.4953	12.7667	16.4975	10.4491	0.16245	5.75015	2.3419	1.57431	2.75314	1.83181	5.43777	4.38404	0.756528	10.7973	9.61415	0.377942	20.8806	14.7367	12.6418	2.29608	0	0.458608	10.8322
ARHGAP11B	3.919	2.30356	1.38484	1.62112	2.81959	2.93499	9.1581	0.536408	3.2935	1.43238	4.65198	0.351226	1.86586	4.16545	2.60062	2.64718	1.2827	0.300468	7.84513	1.90749	8.33883	3.7568	4.73612	3.28021	3.23423	3.25353	2.8304	1.86934	2.11943	3.69078	2.26618	2.342	4.43847	0.914251	3.33383	1.80833	4.02942	3.25117	2.11499	4.93734	1.5057	2.56454	3.20211	2.9573	2.96458	1.23308	0.146521	2.61434	4.48791
ARHGAP12	10.4879	13.7433	26.5334	12.0005	9.54302	28.9085	25.1352	9.82889	20.6136	12.3958	22.8509	4.46251	16.1011	14.9706	19.4775	5.4986	12.0381	10.3939	16.1741	6.61756	16.0283	16.5164	17.77	11.4655	12.2309	12.0461	9.8576	12.5252	12.7022	15.0654	13.3708	9.53698	10.8435	12.3448	20.0154	15.2965	11.7367	17.2928	8.05231	15.0621	9.04952	16.2804	13.7373	13.3938	14.7843	13.571	7.73928	16.1891	12.6456
ARHGAP15	7.60533	2.82802	4.50411	10.3383	11.9388	3.60572	17.52	9.55639	5.19721	4.59068	4.27099	2.08761	0.972164	14.1293	32.3977	24.1285	18.1175	8.1132	20.4008	3.87469	8.33341	31.8245	13.606	11.9827	6.31187	11.8522	6.62477	5.60972	5.78984	3.82534	7.13065	3.43328	29.3132	2.09413	0.581067	13.8199	0.461664	5.33013	9.96989	3.36511	2.79173	2.42306	5.24137	7.92728	2.98557	1.70181	15.3925	5.5275	3.39699
ARHGAP17	22.9704	31.4294	43.9178	10.2589	25.6131	21.433	30.0114	23.5464	17.125	10.7942	15.2713	22.2909	21.5767	28.7348	37.6982	10.6713	24.7423	24.8239	22.9913	24.1151	48.0943	15.3086	34.8036	23.8902	22.5134	14.0857	28.7436	14.3252	27.132	28.5743	14.6055	21.3499	23.3931	18.2756	23.4523	30.0667	22.636	20.379	14.6722	27.8216	14.0754	20.6859	16.3722	18.5331	24.2526	16.7984	14.2753	16.4947	18.218
ARHGAP18	5.9257	3.01442	6.24512	6.95024	10.7703	12.2856	23.6101	7.12262	11.233	7.33051	16.7197	1.31396	5.3445	3.53115	8.46159	15.689	7.99963	4.46518	19.5626	2.97649	7.39531	10.6157	15.3371	4.69182	13.6825	6.81163	4.01915	9.37624	25.5482	9.50831	2.20736	7.54929	12.4801	6.67563	6.54098	7.18881	5.20685	11.1074	3.41496	20.84	8.49093	2.24914	14.6187	12.2255	15.9526	3.12821	5.59414	1.65838	5.02694
ARHGAP19	2.57172	1.33351	2.4115	1.77461	3.00882	3.22371	6.47152	1.86288	3.12838	3.44523	5.55178	0.431	2.06676	2.40116	4.30631	2.78777	2.6483	1.85734	4.54602	1.64265	2.19708	3.3035	3.49501	1.93104	4.397	2.009	1.13741	3.4713	3.67848	2.96356	2.45313	2.64639	3.89636	2.223	1.85134	1.88932	2.61552	3.88499	2.24804	2.80323	1.67514	2.85743	4.23832	3.61557	3.45206	0.583244	7.75614	2.41398	3.11258
ARHGAP20	0.155855	0.175475	0.121912	0.137843	0.733103	0.212724	1.42988	0.845951	0.389117	3.45248e-09	0.0539982	0.0408153	0.0117857	0.914607	5.08138	0.345232	0.678911	0.124148	0.0787694	0.168643	0.275748	1.10526	0.6008	0.199226	0.168336	0.315326	0.129533	0.180048	0.0219945	0.00397416	0.185971	0.166647	1.25677	0.0874973	0.0246587	1.9491	0.0378865	0.185991	2.10233	0.0484361	0.116449	0.762706	0.201557	0.360905	0.0372238	0.0198118	0.181372	1.501	0.177236
ARHGAP21	16.5642	11.8093	19.1262	9.41935	19.922	22.1966	41.6331	11.5816	17.6317	11.336	14.7511	9.59295	16.0477	17.7566	23.6745	9.82037	26.2102	8.58177	15.9704	17.785	22.2233	17.3752	28.7161	15.1207	14.0196	11.4088	10.9336	13.554	10.16	13.9979	25.6736	17.9569	19.9761	8.10172	17.3756	31.9414	9.58365	18.865	15.3519	14.5258	12.613	20.5843	13.9166	16.5346	10.6587	11.9164	10.6487	16.7572	15.0568
ARHGAP22	5.89539	0.962779	1.38583	2.13534	4.13905	2.21045	6.30035	0.86114	3.80852	3.90928	10.943	2.62602	0.25688	6.68099	11.5913	7.71021	3.81087	2.04417	10.0432	4.21505	10.2138	5.67955	7.20866	3.3411	1.43496	2.57624	2.88386	1.36286	1.46806	2.05551	3.01397	5.19143	12.4084	0.391063	0.514596	6.30417	0.90129	1.21851	2.53629	1.96522	1.08847	2.25933	6.37303	2.89716	2.22833	1.47295	41.9955	2.46866	19.5459
ARHGAP23	4.29858	0.969034	0.485098	2.23507	11.3896	1.20039	6.14487	3.19758	1.91704	2.51215	2.0201	0.101879	0	6.59786	12.434	7.74979	6.13861	1.87291	14.4821	2.7784	8.46665	10.9119	8.95592	3.39278	8.01159	2.44255	4.75216	6.29577	2.43128	4.35507	23.2178	4.36969	12.0716	0.662502	0.359223	24.2525	2.99925	0.634365	14.8969	4.24663	1.27535	10.1398	4.22023	5.858	0.69087	2.37612	2.92218	11.9454	5.62223
ARHGAP24	2.1626	1.26116	1.27205	1.99492	9.1815	2.17346	6.81812	1.56947	5.00783	1.9099	1.31056	0.577808	0.457714	5.11443	9.8341	4.93437	4.57319	1.84736	8.5941	2.20931	7.13609	8.49149	6.04452	3.31195	3.19555	4.4532	2.43551	1.51929	1.09125	1.80129	11.2672	3.19959	13.0527	0.520757	0.305488	16.5549	0.516631	1.23934	12.9015	0.728437	1.77181	10.686	2.4654	3.38153	2.42528	0.761753	15.5008	8.85451	2.61036
ARHGAP25	2.94846	2.21776	1.11704	5.18682	4.20276	4.57455	14.8303	7.29653	3.19744	4.4989	3.59153	2.59603	2.58959	5.92805	8.01556	15.7109	7.72822	5.90034	12.5168	2.67854	4.2705	8.6577	5.38032	14.0126	3.24564	6.35144	4.15889	8.47124	5.94012	3.74599	0.923857	4.99132	10.6203	1.42079	1.67275	5.29801	2.10249	2.38971	3.49542	7.21787	1.31292	0.817786	5.65861	6.00575	1.41002	1.8281	0	1.16738	1.62927
ARHGAP26	12.2164	10.5918	16.72	18.9258	8.51087	13.4832	7.30817	5.80648	18.8708	8.49315	23.0672	6.87987	17.6284	12.8941	4.93958	28.2516	14.2703	7.50889	12.1263	9.24723	13.3649	7.52515	21.0845	10.5181	13.1161	9.34474	7.71485	8.71586	18.5649	20.8428	5.43228	7.6799	6.85171	6.05314	18.1756	6.30007	14.0803	14.3239	3.07809	15.8032	12.0053	0.723873	15.3462	11.1671	13.325	12.4233	13.9608	3.04254	7.67156
ARHGAP27	40.567	16.5225	20.6656	19.7162	9.82933	18.3656	14.5937	12.1884	11.8214	20.4628	8.55272	12.2765	24.5751	6.7125	5.89739	6.68019	22.5155	11.7871	33.5015	40.3906	13.5976	3.642	12.2039	18.5867	23.8107	13.4402	6.35451	12.0991	17.9264	15.2098	0.605733	29.3331	3.76982	11.6793	15.1353	2.2829	17.625	20.3865	1.18198	14.0905	16.8392	1.34404	7.652	16.5835	19.2969	18.3654	0.632723	0.655741	27.3531
ARHGAP28	0.457251	0.456182	0.458923	0.232196	1.05511	0.548922	1.12282	0.62167	0.720219	0.482669	0.27081	0.00556257	0.0906628	2.43631	5.68289	1.16287	1.07958	0.413164	0.324409	0.179224	0.668353	3.7015	3.36052	1.2905	1.40679	0.395013	0.299224	0.25637	0.487466	0.0129964	0.594899	0.306025	2.21932	0.183702	0.0889433	1.55152	0.127118	0.663496	1.08042	0.206609	0.538541	1.34641	1.40525	1.92766	0.820555	0.366643	0.790529	0.67452	0.058245
ARHGAP29	3.27596	2.38563	2.95473	3.09887	11.3893	4.01879	8.93389	1.56763	3.19443	1.52685	4.49091	0.811499	1.7547	4.17311	14.0041	6.83559	7.18369	1.20956	7.77181	2.28062	8.33021	12.8456	11.0915	3.0705	5.07564	1.68459	4.81127	3.78981	2.67571	4.08818	11.8791	3.64366	16.8077	1.26881	1.49641	23.6099	1.50961	1.98289	6.41868	2.0315	3.34984	7.00176	3.95932	3.18767	1.8252	2.13626	8.55579	7.00052	4.84438
ARHGAP30	4.7827	1.22562	1.36024	6.00462	7.07221	3.15429	17.0499	10.4783	4.32613	4.37518	5.91125	2.39153	1.64399	3.80848	9.89632	36.9614	7.13145	6.97708	13.821	3.93867	6.31105	11.5339	6.38981	14.8722	6.15291	14.7695	5.47253	15.814	6.76331	6.41929	0.907419	9.33362	26.6937	0.862683	0.493084	5.00954	0.622549	2.75045	2.10153	8.96542	1.69413	0.672123	8.59384	9.5671	2.33622	0.740547	3.08877	0.732308	2.36455
ARHGAP31	2.08934	0.694432	0.735628	1.27537	5.98319	1.42327	6.76407	1.71303	8.33857	1.18568	2.16812	0.300222	0.463858	1.40529	6.18423	5.47842	3.89476	0.96002	3.38132	1.26265	4.68827	6.05267	3.88579	2.91176	2.62954	1.91248	1.75226	2.39627	2.63764	0.969618	2.42153	3.6666	7.42665	0.742437	0.57139	4.09199	0.385224	1.1464	2.1203	0.71861	0.696113	2.08459	3.91843	2.78673	2.30385	0.180634	0.324015	1.56334	2.751
ARHGAP32	8.39276	5.86186	9.69537	4.15799	4.4823	8.61034	8.57445	3.96131	10.7669	2.86929	29.0681	2.28696	8.44185	4.18874	7.32631	1.02583	7.44548	2.91624	13.9379	6.13124	5.52895	3.41406	7.00036	4.31545	13.8226	4.20183	4.72332	17.4007	10.1158	6.81739	1.87809	8.59106	3.19713	3.15006	9.38135	5.41551	11.7806	10.3426	1.23869	13.4106	4.36446	2.47963	23.2943	10.2939	15.9966	7.13117	0.359576	0.848068	5.56841
ARHGAP33	62.5477	5.68335	3.22328	2.81658	9.45284	7.94452	8.25538	2.46178	5.70109	5.1465	2.80849	0.387832	1.66285	5.8118	19.9487	3.09078	11.736	2.19526	6.39837	50.9781	3.97009	9.16323	7.27486	3.91726	15.1741	6.2202	6.27015	1.72763	3.64465	1.72487	5.97837	34.8198	11.3203	4.4603	4.9115	9.60988	17.4053	10.4373	9.86465	34.4562	7.67892	13.2328	2.12144	2.30655	6.426	4.09504	0	5.17087	27.8857
ARHGAP35	1.19437	1.90931	2.44873	0.413886	0	2.23514	1.67344	1.17074	3.31746	1.0685	0.48367	0	1.91289	0	2.61388	0	2.114	0	1.58489	1.02471	2.53214	3.96601	1.37606	2.04978	2.00248	0.378733	1.09366	1.23509	0.21787	0.559528	0.786514	0.51179	2.56734	0	1.32755	1.02741	1.3462	0.91657	0.249477	0.733668	0.337963	0.494558	0	0	0.27488	0.321153	0	0	1.1925
ARHGAP36	0	0	0.041091	0	0.0460827	0.138974	0.0221916	0.0557004	0.132621	0	0.200897	0	0	0.0460052	0	0.0359469	0.108482	0	0	0	0	7.44778	0	0.0196104	0	0.180859	0	0	0	0	0	0	0.017287	0	0	0.109932	0	0.00986716	0.10078	0	0.126002	0.0220169	0.139792	0	0	0	0	0	0
ARHGAP39	12.8864	3.55452	4.34224	2.61628	4.11721	4.63855	3.41152	1.46327	3.92466	9.00501	3.87834	2.12349	5.78402	2.89162	4.06759	0.589084	4.02966	2.09895	5.05481	16.9485	4.1386	3.50969	5.62207	2.3898	7.2379	2.61696	4.1124	15.0007	4.42449	2.18007	1.1949	11.9136	1.98207	7.15406	3.10038	3.09912	6.41837	3.41907	1.72553	10.2684	4.76241	1.56059	3.2497	3.01149	2.62866	9.22549	0.107624	1.19267	13.2688
ARHGAP4	80.1731	15.7007	10.4658	19.2195	23.4236	12.3605	30.3647	19.0969	10.6517	10.6723	13.5421	35.2145	12.3438	80.3648	26.3463	47.3218	40.5321	29.6881	57.203	65.5188	85.2204	25.1281	23.4411	76.9608	59.4678	33.7825	46.7684	14.974	7.38541	89.1977	8.54038	53.3949	43.4804	19.9197	9.61776	19.6624	22.7728	9.91401	24.403	40.8165	68.2668	15.0908	12.4557	18.9928	28.6572	68.4237	4.24449	11.3311	104.038
ARHGAP40	0	0	0	0	0	0	0	0	0.0455314	0.0207836	0	0	0	1.44031	0	0	0	0	0.0541775	0	0	0	0	0.0332674	0.0422007	0	0	0.0485495	0	0	0	0.070025	0.0515149	0	0	0	0.0275749	0	0	0.0348361	0.0440212	0	0.0592547	0.0299776	2.28975	0	0	0	1.31514
ARHGAP42	2.38608	3.6122	9.87588	2.50813	1.81419	7.24847	8.32666	2.13555	4.29139	2.82793	2.58471	1.79683	4.42157	2.84556	4.65528	1.60268	5.48786	3.81324	5.82302	2.76076	5.98853	4.87445	4.1815	3.23533	2.29528	2.57187	2.68344	1.91069	1.82797	2.24724	0.953695	1.95966	3.57605	2.94132	6.47715	3.21163	5.17678	4.94072	1.60369	1.30218	1.98202	2.19997	2.15197	2.32473	2.29085	2.83283	1.72073	1.88727	2.20497
ARHGAP44	33.2612	10.2414	13.374	1.92975	4.10621	10.4201	1.95059	9.10269	5.66177	6.40482	3.25176	3.82307	27.143	6.27569	9.45838	1.45881	15.0901	16.1473	9.10495	16.4107	2.43716	3.2449	5.31628	11.5571	2.29029	14.9473	11.2845	3.41044	5.30865	0.779493	2.53887	16.1684	4.12464	9.10481	16.2905	3.51889	7.07406	31.3385	3.47022	7.65365	5.27842	1.69932	3.09631	3.08664	0.700402	1.0759	2.44411	2.85727	4.30389
ARHGAP45	78.2528	31.9573	43.7236	24.3917	19.1285	21.3628	26.9447	21.9588	20.3084	23.9807	16.529	22.9512	22.5257	40.9784	19.0936	28.7645	25.8605	38.9979	29.9531	93.7289	28.6675	17.2049	31.5304	50.9261	24.8043	28.1474	30.9361	24.7945	33.3013	38.582	7.88924	92.3446	26.3706	25.6378	16.7384	13.3329	28.0922	18.965	11.1821	92.5127	21.2446	7.8024	23.799	25.9181	10.2342	21.8481	1.87705	7.97425	45.3983
ARHGAP5	10.4696	10.6817	18.7257	12.0044	24.4227	24.779	36.068	12.8188	29.7336	11.9734	50.7493	4.76422	15.5305	14.3725	32.79	15.6892	20.7601	10.1572	62.2648	9.44698	24.3166	26.8829	17.7312	10.5919	27.2729	13.98	13.6116	27.7991	22.7643	28.8781	46.2614	10.4051	27.8014	8.04249	27.4805	47.8857	19.3636	23.4966	31.363	13.441	9.51573	34.035	42.4017	27.9903	55.5436	11.6783	21.8756	29.3201	8.60235
ARHGAP6	1.584	1.10845	0.960069	1.45696	9.35749	0.687337	1.69362	1.53454	0.744539	1.53543	1.86945	0.0950149	0	4.52788	7.81351	2.66876	2.09225	1.17241	8.31218	1.79881	1.30757	7.57027	2.3902	0.502835	3.18336	1.92478	2.88565	3.2735	1.52747	0.246415	20.1214	3.28711	7.07784	0.558416	0.519502	12.9253	1.79492	0.95504	17.4734	0.188273	0.405572	19.6708	1.64475	1.54428	0.452662	0.629053	8.12632	18.6852	0.904009
ARHGAP8	65.5377	27.2162	18.6699	12.7953	15.2672	39.6201	2.88337	13.1206	20.3295	25.9241	40.7141	37.0283	68.7109	23.0049	11.548	0.695281	16.0434	15.3883	28.2876	68.0493	25.4709	1.00541	21.7857	40.1676	35.6652	25.7417	36.8848	19.9795	19.855	33.4619	0.675611	54.9289	0.78279	32.6876	36.3685	1.65418	39.7349	23.3769	0	49.0432	67.7068	0.446675	25.8988	24.7008	27.3034	81.5583	9.44341	0.0737798	47.9594
ARHGAP9	12.8899	3.86789	3.58001	8.91876	4.52906	8.37081	18.7086	12.6712	5.10063	5.00028	11.7703	18.4388	5.46014	35.1097	14.5747	65.0254	20.7845	14.2161	18.0004	14.1587	19.0134	20.657	12.3842	49.2435	5.81689	23.8607	19.225	15.1748	7.17511	12.985	2.59861	16.1997	24.7838	2.81238	1.27942	15.2931	2.02203	5.25917	4.23829	30.9983	4.45843	2.55201	7.67118	7.85915	2.10869	2.20906	4.25043	2.94907	8.71932
ARHGDIA	478.982	180.694	233.683	254.403	212.676	202.294	226.792	270.833	161.112	231.632	198.084	119.74	262.654	241.071	151.508	150.766	194.454	234.87	273.389	849.385	338.607	134.013	237.065	213.789	174.46	261.548	311.281	338.952	360.065	454.415	129.9	463.543	216.171	187.604	218.278	170.175	269.025	175.919	130.779	256.182	162.305	135.613	233.885	230.518	147.451	109.157	179.649	126.119	582.387
ARHGDIB	59.5289	47.1687	43.5667	91.6379	129.341	57.0336	205.036	123.138	78.8108	70.1734	143.056	36.6144	37.31	81.8003	107.187	224.407	131.781	84.7159	220.792	84.7963	113.243	140.609	154.033	193.259	88.8725	137.225	136.657	154.796	102.772	74.4501	25.1187	127.115	217.788	37.5634	21.1653	95.1276	26.6697	37.7564	54.4362	108.649	63.5269	43.2685	161.63	122.076	128.288	116.249	4.98548	37.6649	61.9286
ARHGDIG	6.58585	5.37308	1.06878	2.30659	2.25865	2.57382	0.277057	1.32026	2.27002	2.81605	6.39662	2.22703	1.76835	0.455707	4.2146	0.553636	3.67931	2.55167	1.60726	6.90286	0	5.13362	0.660119	0.540683	0	2.89499	1.10901	0.666402	0.237234	0.593189	2.00778	6.30251	0.404777	0.669276	0.489629	1.18585	0.944383	1.22205	0.738304	3.32335	0.82021	0.546709	6.14991	0.203459	0.956089	0.461924	2.22898	1.2811	1.81559
ARHGEF1	240.782	55.4355	34.4826	44.8781	47.6452	67.9768	73.5108	28.4394	75.1187	33.8582	44.8011	47.7932	49.1042	87.8662	62.2652	71.2716	78.4679	44.5534	110.448	236.795	87.7302	36.4265	50.3133	102.008	42.3187	67.082	82.645	42.4452	42.838	39.3054	27.1814	292.356	69.4588	45.7121	33.6932	52.3636	60.2157	49.6736	29.2834	214.122	37.9803	31.5114	43.1647	35.7073	55.3998	41.5845	37.9645	26.956	178.008
ARHGEF10	4.55635	1.02338	1.16058	1.57636	4.9859	0.662946	6.83629	0.971461	1.87963	0.95922	8.59638	0.445675	0.940345	2.87895	5.02968	1.86904	3.66757	1.00723	8.11857	2.8584	7.21721	4.70849	5.28196	2.22225	2.05143	1.28917	3.08862	0.734749	1.22983	2.44395	5.33271	2.49134	3.68778	0.962973	1.14126	6.57178	1.31755	1.66527	5.0314	0.990357	4.01597	4.83944	4.37423	1.53385	0.359894	2.2041	3.38639	4.5074	4.23803
ARHGEF10L	84.6307	35.7581	31.6251	20.14	28.773	45.0761	44.3823	16.4853	50.6565	22.5038	25.5141	19.3749	59.513	57.0611	52.9671	16.642	42.6484	26.5619	36.1628	74.8913	50.5228	25.128	27.3241	37.9549	36.2904	29.0117	23.2488	17.264	23.7472	22.4804	25.1985	61.9815	38.8978	27.4767	44.322	41.7235	46.6055	47.0242	12.8618	52.0698	34.1462	32.0847	18.8494	24.9112	50.5463	33.9272	9.07679	23.6633	41.167
ARHGEF11	20.5254	8.18226	15.6693	4.14017	11.2258	14.3973	14.6654	5.99449	9.62253	5.89592	14.8537	4.16391	12.9173	8.52948	11.0696	10.2689	10.6329	5.49952	14.872	19.7386	13.9022	9.45576	10.2569	8.02569	9.80934	5.4672	11.2154	8.25627	11.3143	4.13992	11.2895	25.7189	9.81749	5.07184	9.69699	12.4114	8.66002	9.62247	8.9039	27.9768	9.79595	8.88329	10.5669	9.03759	15.3392	3.16771	5.59001	7.52487	25.5137
ARHGEF12	11.5778	7.97514	17.2763	8.56848	17.6775	18.5778	27.7249	7.99055	16.4276	7.92791	19.1847	3.2222	13.1719	11.31	26.6961	11.4477	19.7335	6.74139	28.2528	7.82805	18.7845	24.6969	25.8369	11.6613	21.1711	9.4845	14.5216	20.4641	15.1088	11.7459	22.6772	11.99	19.0665	8.2885	19.7133	35.0471	18.5702	21.5704	18.8257	16.7087	9.76205	20.8659	18.831	18.6495	16.1513	5.9359	26.4725	15.8033	11.2911
ARHGEF15	2.47207	0.622266	0.595008	1.13486	8.66931	1.86792	4.71087	1.21863	1.46466	1.14794	1.71963	0.502969	0.525211	3.61155	4.5353	4.90915	2.84746	1.12586	2.13132	5.18433	5.48002	5.38807	8.65874	4.89447	3.81651	0.973423	9.26947	1.39091	3.08163	2.14119	3.4365	6.27406	6.33163	1.42198	0.187376	6.56358	0.278348	2.12226	3.65748	0.784426	0.665329	1.48112	1.80851	2.00846	0.794745	0.432021	0.314618	1.79059	4.9662
ARHGEF16	79.8847	43.2997	65.4726	15.0847	7.65483	30.1284	5.34679	25.0728	32.6704	16.4473	24.6446	21.6466	45.2981	27.0417	12.7614	0.368443	23.7098	32.5476	13.263	111.894	17.5933	0.965802	18.5835	16.1568	16.6881	22.6387	10.4752	12.8521	14.697	21.3747	0.320143	42.9969	0.620223	34.5664	38.0499	0.239458	45.3968	40.9089	0.789116	67.7523	25.2821	0.607752	22.0728	21.0626	38.0249	15.8737	0.482505	0.490554	39.4722
ARHGEF17	14.7672	5.67442	1.86583	2.33275	38.1382	5.52033	16.3703	2.95295	8.34435	3.10589	4.21993	1.47195	0.801252	16.5734	46.6168	11.5141	12.5117	3.52755	34.8842	19.6791	29.6711	37.23	31.6135	10.0396	10.0391	6.12924	18.0627	5.30759	4.08758	3.7177	37.7875	27.3658	40.835	2.54916	1.88179	62.2539	1.69317	3.44928	32.4003	5.10841	3.26397	32.811	6.31681	5.57548	2.60655	6.19391	2.56966	39.644	33.5552
ARHGEF18	17.9535	16.6253	45.0445	11.4775	14.5137	15.2169	18.2674	21.7885	12.4936	10.5844	8.92392	21.3423	20.5278	10.0585	9.9749	8.46208	13.3461	16.996	17.2427	52.4806	17.5956	9.50544	15.421	11.7437	11.8001	13.3882	12.26	20.686	21.9151	10.9266	11.8033	29.5822	9.96578	12.2643	17.7553	11.9593	13.6335	19.9214	9.86357	27.1326	9.40391	18.683	11.3619	15.1571	12.4834	6.34863	0.093448	12.6612	14.5464
ARHGEF19	9.13304	2.34379	2.69352	3.25134	5.67886	3.7149	5.35812	2.58401	5.40258	10.5905	3.84375	1.66145	2.60415	4.443	2.5527	3.72341	3.71021	2.47572	12.4802	6.1337	8.44678	2.71751	4.66214	2.94323	8.64617	3.16512	5.89468	7.28884	3.20891	8.6806	3.0304	6.58587	2.59562	4.35892	1.44733	1.45487	5.25206	1.86914	1.9734	6.14967	2.82621	2.28763	5.93642	4.04991	9.44314	6.24843	0	1.59103	9.74804
ARHGEF2	84.1742	58.4282	46.5453	27.6803	34.8192	50.6007	57.7476	21.2705	53.7856	16.9572	60.6794	43.7787	61.2792	64.7596	55.2404	34.8605	62.9588	30.3145	84.6	100.046	58.4543	30.6456	41.6342	53.5395	27.9324	31.6156	34.4072	27.5142	20.6849	36.5003	12.0562	69.8012	53.6759	20.394	40.4078	39.4	35.8148	41.2161	21.6307	62.4738	33.8695	20.3321	43.1811	34.3902	44.6925	27.6821	14.3511	22.9331	67.9283
ARHGEF25	13.3472	4.72631	2.76701	2.28151	82.8195	3.53444	15.6882	3.85588	3.71515	2.07963	4.49248	0.915414	0.296289	34.4346	72.0572	25.7481	11.9331	7.26263	14.1321	10.3023	17.1333	70.8924	20.354	7.28369	6.00484	11.4286	7.90302	2.9273	1.45962	3.80803	183.765	13.487	61.3548	1.41724	0.368154	117.259	0.271469	3.48148	167.537	1.42447	2.68906	178.711	7.7349	7.00546	1.41253	3.11229	9.11244	185.616	13.9371
ARHGEF26	0.969771	0.600167	0.802531	0.297317	12.0614	0.841129	1.29706	0.363617	1.12845	0.656823	2.25742	0.068818	0.331254	1.129	4.36692	2.25327	1.51428	0.351562	0.719265	0.695447	0.578964	4.31556	0.603501	0.397499	0.47004	1.50795	0.22878	2.08191	0.222816	0.953337	39.9994	1.10121	1.99154	0.482407	0.479786	12.2691	0.694011	0.573942	17.5323	0.862137	0.383279	18.1551	1.59872	0.751245	1.7589	0.226791	12.4214	10.7077	0.639289
ARHGEF28	3.63899	2.27482	3.13598	1.3657	2.47674	7.12567	5.19077	2.36161	4.43862	2.93883	8.14376	1.11588	4.358	4.67069	4.19528	0.603768	1.37181	1.85057	7.97094	1.87274	5.6752	2.64378	4.54763	3.40802	2.35936	3.33692	2.35625	2.42926	3.66213	1.97076	0.72955	4.68552	3.81493	2.35124	4.75692	4.81603	3.91253	3.52238	1.19771	2.55892	3.11659	1.39737	5.11758	3.62384	7.27919	1.85566	0.883315	0.498466	2.76495
ARHGEF3	4.87123	2.88599	5.32607	5.83789	12.378	6.6188	19.0933	4.76461	7.17656	4.424	7.70756	1.25552	5.55214	6.87979	17.9372	17.194	10.1966	3.16978	12.9602	4.10552	6.95359	25.1472	8.63989	6.51804	6.08438	8.25889	5.46198	10.3814	8.8494	6.68698	11.1183	8.77768	17.7737	3.96299	5.00207	27.3825	3.02568	6.09762	10.9605	11.52	5.35095	10.6942	6.92888	9.11068	5.28263	2.29065	5.5242	14.5927	4.58792
ARHGEF33	0.66084	0.641722	1.35837	0	3.35228	0.939406	0.939469	0.121151	1.17938	0.400001	0.453696	0	0.105464	0.705739	3.31303	0.586974	0.824699	0.681673	1.44827	0.142749	0.958705	3.12544	0.647169	0.327332	0.411172	0.892814	0.201882	0	0	0	3.7409	0	1.24534	0.792732	0.123906	1.81702	0	0.412564	2.92149	2.72908	0.83269	5.7853	0	0	0	0.195505	0	5.34047	0.846429
ARHGEF35	6.04982	2.38505	6.7376	4.03215	1.14223	1.03607	7.34491	3.21711	4.20594	1.80536	2.95231	4.77729	0	4.17635	1.6731	1.3436	1.46244	1.45792	2.41406	3.83334	6.15825	0	0.210067	2.8493	1.91072	2.72883	0.130277	0.615891	9.5484	0.731624	0.15948	3.2559	0.825221	3.50862	13.6339	0.383266	12.1452	0	0.0613504	9.15753	3.36692	0.411244	3.39786	19.7925	6.91396	0.525851	0	0.0951347	5.86324
ARHGEF37	1.62677	2.1846	3.61624	1.26724	7.04295	2.192	4.83082	1.45906	2.78128	2.76002	1.5328	1.32373	5.14087	4.85742	10.7854	4.56252	1.91137	2.20838	6.30198	1.74099	3.6298	13.0803	5.39739	2.13228	1.58878	1.75926	1.86902	4.27416	3.23024	1.39443	18.4767	3.46779	2.99813	3.52401	3.4622	19.329	3.86977	5.16893	20.3127	2.65939	0.840014	18.3983	1.06304	2.24771	4.82841	0.218008	19.5441	16.2978	2.06584
ARHGEF38	5.26849	3.71223	3.11706	4.8387	1.55478	10.1486	4.23764	2.24686	7.52198	2.87998	8.65152	3.26121	9.54495	5.74429	5.95603	0.248926	5.38001	2.92622	8.87092	2.70359	3.0009	0.480704	3.1856	2.42103	8.94374	4.14937	2.26415	3.0661	3.41216	5.28848	0.754413	3.83396	0.779066	2.801	6.47576	1.43472	7.17725	7.28946	0	6.13946	4.58494	0.494722	6.0096	3.35824	7.17727	6.68348	6.14421	0.693199	4.61993
ARHGEF39	7.2141	3.61084	1.59448	2.00489	3.29865	6.71958	6.17407	2.04541	8.92879	9.09984	19.8624	1.09112	2.46581	3.1741	3.16881	0.539888	3.90865	1.98669	1.2219	5.71095	2.1843	2.01474	4.40497	2.98793	7.53738	1.53335	8.08941	10.9498	5.6608	13.7275	3.68509	4.88988	1.10918	3.75314	2.09243	1.99576	4.88997	3.92261	1.22021	8.45552	3.20344	5.30997	12.309	4.86751	14.1251	7.07588	0.448076	4.22433	6.89789
ARHGEF4	1.15441	0.314493	0.171164	1.98328	7.60254	0.496921	0.831864	0.600797	0.180316	0.242996	7.5765	0.35403	0.387385	5.212	6.82444	1.59767	1.43066	0.386534	1.19261	0.568983	2.90104	9.16769	3.14166	0.748858	1.42046	0.421851	0.366889	1.70357	1.52391	0.169901	20.1751	3.2887	3.07344	0.316568	0.373448	17.287	0.0899788	0.397875	21.4286	0.808127	0.287841	12.8831	5.98018	1.25945	0.899093	0.387107	9.83874	20.3742	4.99122
ARHGEF40	36.8023	8.41608	7.13449	6.9107	23.321	9.98933	22.5628	6.918	15.0147	12.1022	5.14166	3.07601	13.9535	16.1547	24.2198	10.4605	15.218	9.58761	50.5257	13.6476	25.1899	16.7601	25.6696	19.8481	19.9096	9.46404	9.83987	9.84783	14.5665	4.42076	13.2799	30.5295	27.0683	7.88125	6.66635	24.362	7.93938	15.2039	12.555	22.3931	6.95554	11.2832	6.14271	16.4986	14.8463	8.79796	1.78942	23.1299	26.5596
ARHGEF5	13.3711	9.05045	17.7473	7.51653	13.694	14.1935	12.4308	14.8647	13.5977	10.5842	10.3656	9.50779	15.3467	11.7632	8.92041	3.17158	15.574	20.5407	22.5881	19.1825	17.1311	6.84046	17.0673	7.24908	12.122	12.4642	13.6484	13.1236	14.1391	9.32344	2.17107	16.9352	10.5166	13.806	17.4648	2.52833	17.228	17.1288	2.1499	17.9601	10.984	3.7896	8.03031	12.8995	11.6347	3.76377	0.399085	1.30729	14.9909
ARHGEF6	2.10201	1.34611	1.11993	2.66638	9.92645	2.83013	11.8511	3.71537	3.58395	1.98959	2.19139	0.764979	0.660775	3.20424	14.2554	11.4004	5.21541	2.06744	8.27963	1.50454	4.81415	15.8276	9.04601	5.57925	4.19203	4.8062	2.57588	4.54906	3.20474	1.53219	6.76906	3.86883	15.8269	0.567078	0.262462	8.61584	0.282497	1.12293	5.44945	1.89941	1.34452	6.56501	3.35951	6.3135	1.43471	0.67325	2.62511	3.80859	1.74792
ARHGEF7	29.2536	20.5678	20.8255	19.5404	34.2416	27.8487	31.9104	10.1675	28.0176	11.5623	22.7919	9.87796	26.9175	24.9604	41.4064	19.2133	31.2922	9.18969	41.6882	23.9669	39.944	24.9821	48.4464	29.1629	20.91	14.7919	18.0755	17.3395	30.3119	11.2881	25.1048	39.1955	34.5487	16.6369	30.1163	47.5891	46.2719	24.959	15.8487	35.3663	14.2057	17.908	21.4868	27.1154	47.3316	18.8998	4.72183	20.6737	63.9845
ARHGEF9	18.5811	10.7763	8.01989	1.87924	11.4693	7.33528	9.29782	4.47572	6.88935	5.88421	5.53164	7.96132	8.64177	14.2067	16.1283	5.77831	11.3104	9.72763	6.51856	11.9656	11.6884	11.1765	6.74719	6.34829	6.38563	9.56704	4.82501	5.34918	8.90326	6.47977	23.5498	14.5523	17.3346	6.21942	10.2015	12.3289	8.81882	13.5364	17.9448	7.45631	10.1942	13.999	4.99522	7.35651	11.8878	9.96855	5.77707	10.3778	11.059
ARID1A	25.5145	6.60138	10.8983	4.74305	14.8612	12.4281	20.8288	8.02079	9.2912	7.90102	18.3835	3.30209	11.6182	8.69986	17.6248	9.7653	11.6664	5.52038	14.8263	16.3551	16.737	11.4976	12.9907	14.2259	16.5179	12.5828	9.58949	15.3526	12.5725	8.83765	16.2204	34.605	22.383	5.834	8.78022	17.4381	8.43559	12.8054	13.7944	33.2315	4.68443	12.7213	18.1878	10.6642	19.661	5.60237	9.9048	9.50787	24.8153
ARID1B	9.30002	4.29169	8.76219	5.33782	10.3646	11.9374	17.3448	4.49485	11.4243	4.62419	13.5039	2.62898	9.80345	9.60407	17.3175	7.70213	11.8116	9.71074	16.2587	7.54118	12.0719	9.85665	13.8352	9.59711	13.78	9.19197	9.61506	13.453	11.3358	7.58407	10.5079	12.9011	12.9954	8.68273	10.0384	17.3429	10.0729	9.83751	16.044	17.9786	7.09781	14.9068	13.4347	8.90672	11.0743	3.36003	41.0719	12.0856	10.5957
ARID2	2.56154	2.82035	4.50532	1.34772	3.25883	6.16176	7.0195	2.55906	4.64163	3.52834	6.55966	1.22543	3.86363	5.05077	5.04993	3.13396	6.38307	2.97585	6.6161	1.82843	4.70764	3.98999	4.06565	2.1847	4.43572	1.85266	3.90894	5.63053	4.49196	3.94522	4.58966	2.31342	3.94045	2.91273	3.58563	5.02933	2.72041	5.10405	5.98917	3.67692	2.24521	6.37007	4.18141	4.20485	5.3983	3.41859	21.0735	4.44285	2.64111
ARID3A	6.37481	1.50606	2.36779	8.09938	9.6078	10.1021	12.2234	3.22619	5.81678	5.93362	7.04512	1.4528	2.03853	1.71974	4.08122	8.84083	4.6951	1.45325	23.9107	3.44785	14.7283	3.66832	14.5021	3.56714	108.989	3.83045	13.4631	22.1767	35.8011	21.214	3.98907	27.7564	11.7039	3.1774	6.05746	5.22932	11.5674	2.20627	2.00095	64.077	7.39641	5.56946	12.8915	20.3497	6.52425	9.93463	38.9619	6.2013	24.0586
ARID3B	5.47678	2.87926	6.37315	4.45067	3.21972	4.65188	10.1083	2.80714	3.30804	1.65823	3.17262	1.19943	3.75656	1.69196	3.4075	4.98668	3.6513	3.46199	4.10147	6.29904	5.00748	2.49353	3.28021	2.206	8.52886	3.71052	2.19959	4.138	3.5339	5.07785	2.63756	4.63479	4.13352	1.27225	3.38439	2.225	2.702	4.01101	1.52216	8.81127	4.29922	1.5549	3.30966	4.66774	2.6436	1.80785	5.02611	1.44197	7.04009
ARID4A	5.69711	3.1753	6.12106	4.05767	13.3185	9.14285	13.4745	2.88232	7.71378	3.08045	5.55333	1.88262	3.60585	6.94238	12.5307	7.10037	12.0809	2.29126	22.6307	2.39281	11.0549	10.8117	9.47602	2.37423	9.9477	3.94405	3.38783	5.99639	3.88464	4.00896	11.3778	5.0877	14.1122	1.77814	7.61004	12.9148	6.00556	8.63958	13.3709	4.10328	3.53972	14.9138	5.25021	7.89515	8.94108	2.13464	10.2428	10.8981	3.66174
ARID4B	7.34708	5.57806	11.3633	7.85521	10.5117	13.641	16.8325	3.25516	15.5787	5.62439	13.1009	4.31915	5.47722	7.44154	12.2581	14.1009	8.49195	3.76632	17.0539	4.99366	13.3192	16.2066	12.72	7.2576	7.4351	6.25436	5.38994	9.07781	8.39129	5.85612	11.401	10.4903	12.0381	3.90758	10.5985	16.8211	7.7608	8.96958	9.42471	9.46641	7.71117	12.1178	12.6057	12.2299	13.3894	4.92959	7.45536	8.8558	6.67978
ARID5A	34.2544	5.04906	3.81876	22.32	48.8398	6.98436	32.5622	13.412	9.7853	7.73344	9.25589	7.65673	2.10486	60.907	41.6583	38.939	44.7249	13.8344	37.525	35.1356	43.3415	41.1585	34.0955	16.1712	14.8873	22.122	16.1951	13.0723	23.2411	12.3054	128.313	28.4945	44.9423	6.09289	5.35956	254.661	7.25613	5.33143	280.555	36.8313	13.454	12.9606	10.55	23.4526	8.22555	12.1636	33.833	57.4117	25.4346
ARID5B	6.20556	1.6967	1.47996	2.95689	27.4037	7.03429	12.1134	4.22598	4.08962	4.55005	7.60085	0.416213	1.53717	14.9398	23.1929	10.9998	17.3583	2.45392	13.5134	2.90453	14.9999	16.9101	19.8602	5.32441	5.41114	7.92154	4.01028	18.8544	5.67291	6.17438	40.346	5.63247	27.6367	2.08214	2.76969	50.9241	3.70131	3.13479	54.0391	3.31699	3.28764	12.9734	7.99423	13.1418	4.28598	2.51156	21.0083	14.3022	6.51858
ARIH1	22.8773	6.37382	17.3808	18.4115	26.9376	15.8928	37.2722	10.2992	18.408	8.63285	21.2025	6.78731	14.2483	16.5978	31.7558	26.1688	26.9818	9.67231	30.9108	14.8988	32.0108	28.0243	19.7623	11.4246	37.0544	14.0323	14.1166	13.5899	25.5051	17.8457	45.3518	19.3282	22.6004	6.87754	18.2325	41.5376	13.2239	17.8619	40.2624	34.848	15.9397	24.9509	21.277	23.6097	19.3819	6.8046	31.9815	29.9533	22.386
ARIH2	41.0702	20.2568	26.5244	29.9792	44.3854	37.5069	46.9431	24.8548	46.3369	28.0131	44.0673	20.0009	28.7804	37.854	51.0098	29.2463	52.9689	20.7304	79.4496	42.4426	52.4402	43.7391	42.1306	43.4039	54.0497	36.5673	49.5133	50.6109	52.0385	42.6481	58.1393	44.5954	42.2063	23.2764	36.5901	58.0572	51.1621	29.0247	45.4577	57.6348	26.1512	42.3761	42.5393	49.2633	44.0505	27.413	56.063	36.2435	36.5076
ARL1	25.8502	20.6893	23.4996	31.1542	46.1748	41.0514	71.645	24.2699	134.9	37.8826	70.9223	5.1567	35.1311	22.4994	52.9421	37.5597	45.1449	24.8143	58.9795	23.0001	53.0341	42.896	60.4211	32.0502	70.8727	42.0603	25.3279	52.2707	70.9957	29.2819	51.4821	38.4374	54.3961	24.7611	44.1341	48.4782	30.9151	58.5895	39.5534	27.2347	26.1894	48.7104	64.6866	72.2548	96.7384	13.8585	38.0728	36.938	36.6559
ARL10	5.62985	5.19968	11.8532	3.89771	7.86814	1.35816	6.20286	0.905825	1.35926	0.493296	2.05265	3.20107	4.94048	3.71366	7.15085	4.20603	8.68989	0.235214	12.2606	13.1811	10.9762	5.21656	4.64276	0.659589	5.69787	4.2519	4.72769	0.53597	0.926212	0.396141	20.7214	10.7067	8.19229	2.06228	7.09012	14.615	9.91273	1.99195	8.3839	4.12416	3.94837	9.32902	4.40588	3.6653	1.2053	4.85499	1.87743	8.42183	7.49855
ARL11	1.62632	0.541794	0.651128	0.857195	2.49598	1.07754	2.65013	1.15886	2.24663	1.34923	1.4406	0.407104	0.683204	0.452537	0.741711	9.79284	0.835462	0.691385	2.72295	0.610584	8.60858	3.62666	1.54372	5.71057	3.77539	0.909435	0.656454	1.26739	3.66863	0.779587	0.122443	3.13244	4.12896	4.83865	8.52034	2.09335	11.9857	2.49187	3.25454	3.7966	0.984242	0.275186	0.808559	1.13004	0.898351	1.11055	1.26479	0.27875	5.57709
ARL13A	0	0	0	0	0.0322384	0	0.187248	0	0	0	0	0.127499	1.00616	0	0	0.165703	0.326304	0	0	0	0.653354	0.43611	0.183117	0	0	0	0	0	0.120514	0	0.124393	0	0.302595	0	0	0	0	0	0	0	0	0	0.349106	0	0	0.353911	0	0	0.527733
ARL13B	1.83651	1.44311	2.21787	1.35489	7.03119	2.99705	8.66238	0.796175	5.33569	1.18441	6.40831	0.463215	1.12646	2.46313	5.88255	4.29615	4.39928	1.00897	5.83461	1.73978	5.08852	7.41824	5.67401	1.79833	4.92906	1.84516	1.63479	4.10988	3.9182	3.25698	6.8337	1.88953	6.9547	0.732633	3.54257	7.99529	3.46877	4.10321	6.21469	2.40542	1.59692	4.68304	6.30388	5.16541	3.39715	1.32308	4.69595	3.72931	3.0137
ARL14	29.4413	21.6274	48.6858	25.4401	2.68669	33.1194	5.92882	26.0319	12.4118	8.41231	13.3232	48.3541	19.9393	35.3401	4.28778	0.113534	47.4903	106.907	5.91953	104.678	20.2736	1.1384	13.7224	7.94607	2.81595	37.8564	8.15458	5.04875	2.65217	9.36471	0	7.85364	0.124161	20.4869	117.099	0.231598	46.3933	45.5255	0	8.44456	23.2875	0	7.95524	12.4633	8.02491	16.3384	1.09001	0	2.27945
ARL14EP	11.6251	4.51074	8.37528	6.19661	26.5064	15.1443	48.6529	7.65651	12.6869	8.30232	23.5139	1.89985	5.26132	10.3235	26.0459	28.1702	6.74629	9.10455	37.5204	8.02358	22.4419	27.1272	28.7145	15.6336	20.398	13.5469	6.73434	13.6817	15.1351	6.72353	45.84	18.5958	23.6928	4.99082	10.8239	31.5733	7.45379	8.54795	30.5001	13.9015	7.70213	32.9492	24.0373	20.7085	17.3025	5.57876	17.6835	19.107	13.5168
ARL15	4.4576	4.24339	8.0702	3.92536	11.846	9.33271	11.3808	3.75033	13.2808	6.75305	9.44268	2.34817	5.839	8.95726	9.19749	5.47299	9.57338	4.01519	16.3953	3.0109	13.4447	10.3047	21.349	6.16262	21.3209	4.94292	5.63795	8.42002	10.4433	4.1597	4.60645	4.82127	11.2761	3.58595	8.99475	5.71408	5.48532	10.1484	4.46685	5.18187	3.75698	6.16497	10.8967	12.4009	8.2561	2.66667	1.08026	4.68866	4.46928
ARL16	26.3618	19.5637	19.0916	19.709	31.2832	22.5849	25.29	14.6409	24.3632	32.8346	20.3929	24.3588	24.9835	21.9197	28.18	12.9626	30.0971	21.9907	33.8745	38.5221	40.2283	22.1514	39.5578	23.5191	34.8994	19.8721	28.1673	20.7697	17.8099	30.4169	34.0415	19.7722	25.2354	29.7842	19.2536	31.5484	28.0867	16.5194	36.2258	17.4442	24.6037	33.967	15.4973	20.7915	21.7467	27.2141	31.2608	34.6321	41.2025
ARL17A	27.0432	10.0436	11.8184	8.43403	14.3657	8.7498	22.7635	4.47266	15.9179	7.90831	31.7039	6.74423	11.7818	9.38559	20.7457	5.61671	17.2518	9.46134	37.3273	15.7062	25.0587	22.1878	19.7277	10.9954	17.0981	13.1645	19.0641	8.82372	8.32048	14.5886	19.677	16.6344	14.1556	8.62585	5.40072	14.1811	10.1009	5.82888	18.1288	28.9208	9.881	24.1545	30.6838	18.0099	17.2683	8.83749	29.9276	25.5563	19.688
ARL17B	2.48601	0.841771	1.00433	3.1814	4.64247	1.37635	5.41299	1.15809	4.343	3.74082	9.24049	0.501815	1.3069	1.18741	2.94734	0.927469	4.41193	1.31331	6.58636	0.649139	5.90794	9.62672	5.40916	0.618801	1.61469	2.1862	4.95975	2.3335	1.0638	4.34007	7.39095	0.798327	3.97545	0.636019	1.02392	2.78072	0.231458	0.662493	7.21803	1.44582	0.689995	9.64357	11.9511	7.59425	5.49934	1.04323	6.37673	9.41654	1.35825
ARL2	91.9061	34.5224	35.7685	31.5317	113.252	38.601	94.722	68.8885	43.419	64.7851	74.1182	17.6346	55.7032	62.351	103.487	42.7525	59.8638	66.4285	80.0914	110.08	63.8218	88.6616	60.5062	46.917	142.147	63.96	68.2248	87.9066	66.4674	87.5463	114.671	89.9768	112.4	70.2644	35.2909	99.081	44.0269	47.4343	114.051	126.208	33.4573	123.929	81.5042	60.1217	51.1813	68.0471	157.894	149.248	69.5753
ARL2-SNX15	0	0	0	0.568138	0.539321	0	0.127971	0.0831809	0	0	0.256856	0	0	0.590372	0.619656	0.125514	0.12891	0	0	0	0	0.271407	0	0	0.320517	0	0.344216	0	0.124843	0	0.976042	0.730301	0	0.106885	0.767989	0.969686	0	0	0.521247	0	0	0	0	0.458721	0.24836	0	0	0.547029	0.252231
ARL2BP	23.3947	10.7303	23.7096	13.9452	35.3391	32.878	54.5538	18.855	24.8653	22.1072	22.6055	4.99197	22.3478	20.5815	39.4663	31.8977	27.0382	20.2223	87.7242	14.755	37.7936	39.1142	36.2264	33.4906	29.4211	18.6041	29.7571	18.4682	36.1011	16.2717	51.2562	35.4951	44.2327	11.3696	23.0083	51.4915	16.0335	35.3927	36.6923	27.9468	12.2582	51.7003	26.1403	21.1674	29.3401	10.9248	14.7145	38.9897	22.4188
ARL3	3.09856	1.21517	2.57324	3.82198	7.91524	3.95233	5.99694	3.04339	4.78851	3.82479	7.54547	0.256851	1.73659	4.44345	12.4117	3.82241	4.79178	5.53975	8.95488	2.25388	8.13787	8.64011	8.55327	3.68153	5.38898	5.2159	2.68973	3.22073	6.9246	6.80643	11.4021	4.13333	9.26994	4.09531	1.94925	8.62182	2.62899	2.85764	9.19646	4.15985	3.99955	13.7705	7.79381	4.08709	4.80386	1.9881	9.57094	13.6211	5.27476
ARL4A	17.6347	41.8699	94.8178	14.8446	18.0909	38.3598	38.5665	15.9962	50.2058	26.2419	28.8315	12.9432	32.8587	25.0944	30.0551	6.43062	17.3695	35.4335	56.4545	24.2014	22.7331	12.6901	44.5171	15.7133	22.7563	17.7387	17.7413	17.0026	43.1347	41.6916	39.5698	18.9626	7.82119	30.9146	73.0904	18.9688	75.231	47.1645	20.6404	20.7647	27.415	25.9967	27.9885	34.4843	80.1267	16.4139	22.4596	13.6505	15.1063
ARL4C	8.13622	1.00798	2.17476	9.35699	15.4068	6.56135	86.4755	11.3436	9.87446	6.6916	9.81735	1.93427	0.831065	8.13658	13.6305	24.7969	22.0333	5.45287	50.2166	5.02561	54.7156	14.0541	22.8044	9.75321	9.74056	16.6427	7.16992	18.6311	6.06118	22.5434	2.92907	19.0551	51.9376	1.48307	0.729538	20.1776	0.953867	2.73429	6.33125	7.64412	7.80677	0.798615	20.0831	24.262	2.47677	2.04768	2.91178	2.49993	13.6331
ARL4D	2.49762	1.32424	0.881437	1.49471	14.9547	0.591967	7.11735	3.34785	1.09944	2.64213	2.39403	0.0654507	0.127222	11.9964	33.1263	4.07502	6.69113	2.92782	3.06652	3.86173	5.87436	12.7492	2.88978	1.61988	3.48984	4.81337	1.7218	3.17414	1.50986	1.56943	41.0299	5.69848	13.5406	0.924037	0.521918	59.3733	2.23427	1.17689	69.4229	0.910352	0.836349	75.4592	3.04784	2.56182	0.606126	0.998874	47.3878	150.872	6.30003
ARL5A	12.6986	5.45981	10.8133	13.1459	20.88	23.1639	31.6899	10.1851	21.824	14.1091	34.9452	2.58249	11.8315	6.97075	20.2056	18.1997	17.7967	8.16976	53.0611	5.14619	21.0406	17.1313	29.788	15.8991	35.0414	12.6394	9.2924	19.864	47.8377	18.6022	29.7393	17.0727	29.2075	4.76192	18.8225	26.9526	23.2576	16.3634	17.7214	30.0534	11.7104	23.2867	39.686	36.763	18.6483	6.17982	16.3789	15.5309	19.8748
ARL5AP3	0.297292	0	0	0	0.493976	0.324878	0.387552	0	0.368091	0	0	0.899017	0.582323	0	0	0	0	0	0	0.25526	0.627362	0	0	0	0	0	0.565891	0	0	0	0	0	0	0	0	0.431195	0	0	0.694983	0	0	0	0	0	0	0	0	0.522665	0.309159
ARL5B	3.36763	2.633	6.44912	4.45914	4.28315	9.85134	18.3738	2.18775	11.2131	3.71445	12.7488	1.47282	3.79313	3.78478	7.37564	11.6539	9.34674	4.04191	5.84075	3.68618	14.7603	4.29595	8.39249	2.93672	10.93	2.65638	4.26967	13.9122	9.53713	8.98778	2.91595	3.31576	6.96924	3.16605	13.1935	9.07693	8.2071	6.69705	3.32079	8.09854	4.91988	3.54079	10.8705	13.2688	6.22877	4.88558	1.55543	2.5191	4.80825
ARL5C	0.146691	0	0	0	0.124056	0	0	0	0	0	0.199979	0	0	0	1.03854	0	0	0	0	0	0	0	0	0	0	0.140614	0	0	0	0	0.127252	0	0.323495	0	0	0	0	0	0	0	0	0	0	0	0	0	0.231431	0	0
ARL6	0.929745	0.265263	0.610225	1.24308	2.35457	1.49679	4.29124	0.754243	2.39257	0.905596	2.91919	0.146636	0.670358	1.16718	4.75843	1.63428	2.28832	0.856618	2.94383	0.561759	2.36104	5.55334	4.12214	2.24104	2.63138	0.593883	1.49645	2.00185	1.24885	1.91773	2.46759	1.4291	4.00799	0.386512	1.29482	2.3154	1.09306	0.847265	3.52615	1.0702	0.849763	4.01321	1.57634	2.7885	0.872569	1.19161	2.14097	3.24652	1.79923
ARL6IP1	86.7515	41.2321	73.5857	77.3771	72.7764	144.969	168.499	68.5024	178.786	144.063	139.079	19.6065	69.0749	46.3695	55.7587	42.6352	85.4206	58.5748	85.7715	58.6502	115.063	43.4182	99.9913	49.0907	179.132	60.4796	114.964	107.497	205.27	136.542	32.9753	72.5668	62.9205	91.4706	104.876	44.4798	109.732	118.274	30.0952	98.3623	82.0542	43.7853	125.527	109.837	191.697	100.158	35.5566	25.775	81.9037
ARL6IP4	191.757	98.1699	85.1743	100.771	194.712	121.309	195.835	132.117	170.394	160.509	124.169	58.2517	129.436	154.934	158.912	88.3524	152.448	179.676	209.851	201.631	175.635	127.869	179.479	115.512	183.44	146.049	229.774	152.241	161.078	193.49	250.811	151.438	167.255	179.877	90.2983	164.051	97.5239	115.285	191.246	219.799	133.981	229.45	127.72	151.366	165.158	136.199	284.52	249.352	202.673
ARL6IP5	28.4321	65.6408	133.153	40.4094	90.0423	74.9671	116.913	56.7435	56.251	44.7039	59.1718	19.8593	54.5317	55.8658	109.194	65.9001	45.8083	52.5976	94.3352	30.6208	67.8163	102.871	59.1892	38.0395	36.0027	51.05	40.1828	43.7657	57.8996	48.9633	116.798	41.3982	110.334	37.682	77.5478	116.52	51.5967	62.1749	110.156	46.3456	27.2869	135.658	63.8904	66.2047	50.7129	21.5509	135.018	112.605	37.0889
ARL6IP6	8.3064	5.16129	10.4463	6.79468	9.48348	24.8987	31.3254	5.75377	13.4935	19.8986	35.1478	2.16266	8.11236	7.84723	14.8769	9.01278	8.6576	9.67282	19.0665	5.60207	16.9783	11.9801	15.8416	10.4004	26.58	5.84747	4.92033	8.00294	17.7297	23.058	9.11088	13.0394	10.8504	7.87727	12.0269	8.16625	15.8249	14.9305	5.54462	12.5368	7.67898	14.0668	24.6258	17.9771	21.1488	8.99268	6.24642	6.22313	16.6328
ARL8A	36.2264	14.2048	23.4881	24.6285	39.0551	23.6788	37.2051	20.945	25.9332	25.2163	35.7417	12.4329	18.8648	29.1779	36.188	25.1308	31.455	22.0068	40.5668	32.6012	53.6434	21.8183	27.0435	20.6173	18.6684	30.1103	32.0099	31.167	30.3174	22.2717	50.6194	47.8261	40.3763	28.0129	20.4157	43.8864	30.2299	24.0523	32.3681	49.9006	23.5674	36.8973	38.4796	42.1123	23.8853	14.1128	10.1169	36.6558	51.328
[truncated: 18,052 more rows]
[truncated: 33 more columns]

## Sheet: Table S5
Supplementary Table 5. Key resources.
Reagent table
[truncated: 68 more rows]
